# Supplementary material for: Biomineralisation by earthworms – an investigation into the stability and distribution of amorphous calcium carbonate
Source: Geochem Trans. 2015 Apr 28;16:4. doi: 10.1186/s12932-015-0019-z (PMC4441739; doi:10.1186/s12932-015-0019-z)
Supplement: Additional file 2: — Excel file that contains the FTIR ACC calibration curve and representative FTIR spectra for calcite and ACC. [file 12932_2015_19_MOESM2_ESM.xlsx]

## Sheet: Bulk granules
Original granules - from Denise production experiment
				Coombe complex	Frilsham	Hamble	Kettering	Neville	Parkgate	Soil Science	St Albans field	Tidmarsh	Wilderness
		% LOI		9.06391	6.98519	3.9771	7.86373	9.78958	7.53621	15.2934	9.35327	5.27233	20.7259
		pH		7.75333	6.95667	7.89333	7.42333	5.41	5.56333	6.47	5.09667	7.19667	6.13
	Totals in soil	NA2O		0.0535674	0.266736	0.359711	0.189639	0.168896	0.325476	0.0867895	0.0770478	0.394165	0.155949
		MGO		2.98906	0.419157	0.579535	1.02405	0.437143	0.727534	0.55931	0.182989	0.413873	0.405468
		AL2O3		5.75314	7.23046	7.62388	13.2463	5.73253	8.96972	8.01357	4.6325	6.77964	7.61032
		SIO2		40.8505	77.9442	80.3355	65.5488	76.1324	75.0126	66.7701	81.1795	81.2571	62.5668
		P2O5		0.267837	0.352473	0.209832	0.218085	0.794805	0.430777	0.298942	0.481549	0.28577	0.488641
		K2O		1.30705	1.73379	1.97841	2.17137	1.68896	2.1826	1.56221	1.09793	1.77374	1.37235
		CAO		35.858	0.743052	1.32893	1.86795	0.615974	0.402058	1.514	0.356346	0.62081	2.1417
		TIO2		0.482107	0.733525	0.639487	0.815449	0.586169	0.775398	0.58824	0.683799	0.709497	0.665383
		MNO		0.117848	0.123842	0.0699438	0.0853377	0.109286	0.0670097	0.0578597	0.0577858	0.0591247	0.0727763
		FE2O3		3.2569	3.46757	2.89767	6.96925	3.94422	3.57066	5.25559	1.8973	2.43397	3.79476
		V		88.922	79.0683	63.9487	134.644	84.4481	88.0699	96.4328	61.6382	65.0372	98.7678
		Cr		80.3512	83.8315	79.9358	111.887	84.4481	106.258	100.29	71.2692	67.9934	85.2522
		Co		13.9275	12.3842	13.9888	19.9121	14.9026	12.4447	17.3579	5.77858	10.8395	15.5949
		Ni		39.6399	17.1473	21.9824	43.617	19.8701	23.932	33.7515	13.4834	14.7812	40.5468
		Cu		32.1405	14.2895	10.9912	23.7049	27.8182	17.2311	40.5018	20.225	10.8395	92.5298
		Zn		257.124	81.9262	50.9591	109.991	87.4286	87.1126	237.225	78.0109	67.008	839.006
		Pb		143.561	70.4946	37.9695	64.4774	47.6883	59.3514	165.864	95.3467	42.3727	9724.99
		Rb		64.2809	76.2104	71.9422	104.302	73.5195	91.899	74.2533	57.7858	69.9643	69.6573
		Sr		239.982	60.9683	71.9422	95.7679	56.6299	80.4116	80.0392	46.2287	63.0664	150.751
		Y		35.3545	33.3421	28.9767	41.7207	28.8117	30.633	29.8942	27.9298	27.5915	84.2125
		Zr		249.624	657.315	540.566	431.43	749.104	544.693	513.987	571.117	660.226	515.672
	Production rate / mg per worm per day	Average		1.18049	0.934251	2.09706	0.603175	0.410601	0.250396	0.814124	0.244879	1.771	0.250085
		std. err		0.779206	0.163882	0.398122	0.232836	0.101044	0.064862	0.198845	0.0239148	0.219083	0.0661423
		Granule composition - acid digest, many granules														DL calculated as 10*stdev on blank
		mg per kg		Coombe	Frilsham	Hamble	Kettering	Neville	Parkgate	SoilScience	St Albans	Tidmarsh	Wilderness	Correl with soil		microg / l	approx mg / kg
	Ag 328	Ag		2.55524	2.30057	1.24795	1.87426	2.37326	3.73387	3.01681	2.63004	1.13369	2.75742		Ag 328	1.06189	2.01996
	Al 396 radial	Al		134.885	190.298	133.005	127.287	95.9549	244.239	171.133	172.394	83.6979	133.026	0.109649	Al 396 radial	23.33	44.3789
	B 249.772	B		3.10895	4.03453	3.33252	2.18131	5.16032	54.9872	5.43035	7.00289	1.4282	12.4836		B 249.772	6.1746	11.7455
	Bi 306.766	Bi		0	0	0	0	0	0	0	0	0	0		Bi 306.766	37.6657	71.6487
	Cd 228.802	Cd		0.147059	0.131965	0.0360577	0.0618982	0.206901	0.576923	0.257143	0.329121	0.0321199	0.161871		Cd 228.802	0.453875	0.863373
	Co 230.786	Co		0.238562	0.214076	0.281375	0.100413	0.178049	0.935897	0.417143	0.249147	0.0521056	0.26259		Co 230.786	0.733447	1.39518
	Cr 205 radial	Cr		0.447712	0.40176	0.248812	0.188446	0.334146	1.75641	0.782857	0.467577	0.188925	0.492806		Cr 205 radial	1.37332	2.61236
	Cu 324.752	Cu		2.11891	2.00692	2.97065	0.970807	3.17697	6.5918	3.83289	1.77961	0.832341	2.81213	0.0783361	Cu 324.752	1.03016	1.9596
	Fe 259 radial	Fe		137.628	276.861	262.095	169.594	288.727	354.735	140.773	658.089	117.077	167.566	-0.465829	Fe 259 radial	2.6943	5.12516
	Ga 417.206	Ga		0	0	0	0	0	0	0	0	0	0		Ga 417.206	6.55178	12.463
	In 325.609	in		4.68301	4.20235	83.2711	6.94271	3.49512	18.3718	8.18857	4.89078	7.90302	5.15468		In 325.609	14.3287	27.2565
	K 766 radial	K		42.6765	80.0043	50.841	35.5443	31.8512	288.855	74.6229	89.1645	29.2591	77.2335		K 766 radial	130.58	248.393
	Li 670.784	Li		0.762759	0.277188	0.566066	0.808428	0.539662	0.8125	0.474608	0.634741	0.370094	0.389221		Li 670.784	0.0585352	0.111347
	Mg 279 radial	Mg		929.405	472.741	478.762	862.898	644.035	601.588	596.223	710.038	446.163	419.645	0.70991	Mg 279 radial	0.261672	0.497759
	Mn 257 radial	Mn		325.502	385.726	1387.3	528.812	553.807	869.656	305.181	433.25	336.544	641.646	-0.220715	Mn 257 radial	0.524586	0.997881
	Na 589 radial	Na		869.742	631.915	663.603	667.828	834.315	1882.14	779.027	682.413	590.543	743.068	0.16482	Na 589 radial	2.87704	5.47278
	Ni 231.604	Ni		0.630353	0.65769	0.477389	0.348131	0.17561	1.37223	0.855779	0.682016	0.184162	0.950894		Ni 231.604	0.721954	1.37332
	P 177.434	P		1639.39	149.132	105.425	73.7302	249.25	254.492	67.4676	188.087	162.092	78.1854	-0.136244	P 177.434	60.0482	114.225
	Pb 220.353	Pb		1.30938	1.14076	1.27707	0.535076	0.94878	1.7369	185.49	1.32765	0.277659	371.371	0.89028	Pb 220.353	3.88777	7.39541
	Sr 407 radial	Sr		481.881	352.022	418.955	437.347	491.23	545.821	550.343	528.1	383.059	640.079	0.286686	Sr 407 radial	0.0865813	0.164697
	Tl 276.787	Tl		0	0	0	0	0	0	0	0	0	0		Tl 276.787	76.1968	144.944
	Zn 213 radial	Zn		11.676	13.1889	5.81662	4.54464	57.0055	70.4827	14.1876	81.9256	9.03798	36.7137	-0.00914881	Zn 213 radial	0.415815	0.790973
		Mass of granule digested / g		0.0306	0.0341	0.1248	0.0727	0.041	0.0078	0.0175	0.0293	0.1401	0.0278		0.05257
Individual granules analaysed		% ACC 2010		4	4.1	6.2	5.5	6.6	5.8	7	2.3	5.3	5
		1409 peak		42.331	42.5	54.9113	47.89	53.624	59.178	37.226	27.815	47.613	57.58
		715 peak		1.516	1.513	1.75067	1.582	1.676	1.923	1.1415	1.1073	1.5915	1.96
		1409/714		27.9228	28.0899	31.366	30.2718	31.9952	30.7738	32.6115	25.1197	29.9171	29.3776
		% ACC 2012		1.6	2.4	1.5	2	0	3.6	2.6	0	1	1.1
		1409 peak		34.4333	30.4767	37.3033	38.8067	28.89	41.73	32.7167	17.29	25.97	33.0867
		715 peak		1.43333	1.20333	1.58	1.57667	1.40333	1.53667	1.27333	0.856667	0.127903	1.40667
		1409/714		24.0233	25.3269	23.6097	24.6131	20.5867	27.1562	25.6937	20.1829	21.926	23.5213
		AVERAGE		Coombe	Frilsham	Hamble	Kettering	Neville	Parkgate	Soil Science	St Albans	Tidmarsh	Wilderness	LOD	Amino acid analysis carried out on same samples as ACC analysis
pico mol / mg		Asx conc		144.251	151.621	220.446	176.751	216.639	179.11	209.66	32.1776	206.819	125.044	37.5515	Asx
		Glx conc		89.9804	107.307	247.641	123.194	138.445	150.668	150.972	24.1143	178.402	54.2314	56.0424	Glx
		Ser conc		79.112	114.406	29.9802	117.349	175.645	129.895	152.183	39.5997	176.567	100.701	105.196	Ser
		L Thr conc / mg		52.4719	80.5115	0	74.1059	123.016	63.1194	107.904	26.1543	82.4219	50.0553	25.5144	L Thr
		L His conc / mg		7.9737	11.5747	62.1204	19.2426	19.1403	23.1227	17.5218	0	56.8552	8.04577	6.26966	L His
		Gly conc / mg		108.786	192.262	157.603	182.253	376.497	264.716	258.453	82.256	386.421	156.948	225.654	Gly
		L Arg conc / mg		32.4517	45.4199	15.4625	45.0668	55.0196	47.1357	54.172	14.3014	57.4061	24.81	30.3614	L Arg
		Ala conc		64.6583	106.373	224.698	106.769	193.567	115.194	151.508	34.9924	160.847	87.4156	40.6295	Ala
		Tyr conc		0	0	0	0	0	0	0	0	0	0	8
		Val conc		59.0033	92.8926	118.175	76.6152	141.347	60.366	108.407	28.8992	86.5578	36.846	30.8426	Val
		Phe conc		15.6951	24.5372	24.4992	22.5015	32.6835	32.6386	28.6915	0	38.3616	10.4176	28.2827	Phe
		Leu conc		34.9706	56.9122	58.5985	48.4887	75.6985	43.3312	70.2448	20.519	57.5341	29.4626	116
		Ile conc		23.3835	43.9176	33.8944	34.7574	58.7913	25.8663	50.1296	5.47833	35.3891	14.521	35.6114	Ile
		Standard deviations on amino acid analysis		2.12391	29.7307	8.36103	3.1029	4.03325	3.44975	6.10678	2.04831	3.40371	0.125675
				10.2731	39.0193	8.7919	4.04916	0.94632	3.62588	2.71745	2.62466	5.0812	0.224692
				0.894768	0.625962	0.530147	2.66449	0.90903	4.33676	0.537192	1.30193	8.27599	0.0545999
				0.82602	2.9342	0	1.31004	0.182611	3.25246	2.93105	0.52173	4.13491	0.192017
				11.2765	16.3691	0.300497	27.0685	13.3732	32.7004	24.7796	0	3.27135	11.3784
				19.8428	12.3325	0.433611	31.3755	17.6703	28.858	14.8584	6.34253	66.0122	4.00587
				0.302972	0.538166	0.330434	2.45784	0.240484	0.779684	3.60545	0.137262	1.23811	0.123674
				3.46199	0.249254	1.03867	2.8308	0.438877	4.59045	1.56945	0.372467	1.2489	0.0102543
				0	0	0	0	0	0	0	0	0	0
				2.72052	4.90089	1.74476	3.91159	1.09916	0.712641	4.7825	1.2139	1.12568	0.162454
				0.280613	0.340693	0.00345547	1.03313	0.369851	2.33258	0.0272588	0	0.246605	0.40543
				0.020027	0.813821	0.361751	2.20748	0.738487	1.92599	0.531668	1.23191	0.0744595	0.712735
				0.942336	1.90391	1.32451	1.55148	0.163882	0.964054	2.32285	7.74753	0.324742	0.261919
				H	G	A	C	D	I	J	F	B	E
				Coombe	Frilsham	Hamble	Kettering	Neville	Parkgate	Soil Science	St Albans	Tidmarsh	Wilderness

## Sheet: ACC FTIR calibration curve
ACC	CC	1409	874	715	874/715	1409/874	1409/715
2	98	41.808	5.77	1.228	4.6987	7.24575	34.0456
8	92	48.098	6.204	1.177	5.27103	7.75274	40.8649
13	87	45.494	5.327	0.987	5.39716	8.54027	46.0932
37	62	70.534	6.921	1.233	5.61314	10.1913	57.2052
77	22	91.364	5.823	0.612	9.51471	15.6902	149.288
							0.987888

## Sheet: Typical FTIR spectra
							Large fresh granule 1																		Old granule 2 N
ACC standard - average milky fluid				Calcite Coblentz no 4659 B6004659-IR transmission spectrum transformed to absorbance			ACC									Calcite									Typical ACC									Typical calcite
wave number	intensity			wave number	intensity		Point 901			Point 355			Point 525			Point 534			Point 553			Point 206			Point 415			Point 231			Point 196			Point 39			Point 102			Point 253
3999.07	0.025283			3985.99	0.171985		Wave number	Intensity		Wave number	Intensity		Wave number	Intensity		Wave number	Intensity		Wave number	Intensity		Wave number	Intensity		Wave number	Intensity		Wave number	Intensity		Wave number	Intensity		Wave number	Intensity		Wave number	Intensity		Wave number	Intensity
3997.21	0.025378			3984.66	0.171985		3997.91	0.237643		3997.91	0.263402		3997.91	0.278563		3997.91	0.372016		3997.91	0.520434		3997.91	0.567154		3997.91	0.11743		3997.91	0.137063		3997.91	0.099796		3997.91	0.157772		3997.91	0.131095		3997.91	0.134494
3995.34	0.02532			3983.33	0.171985		3995.99	0.226971		3995.99	0.251096		3995.99	0.278127		3995.99	0.32888		3995.99	0.46464		3995.99	0.552107		3995.99	0.123323		3995.99	0.125531		3995.99	0.100637		3995.99	0.144463		3995.99	0.125952		3995.99	0.148526
3993.48	0.025335			3982	0.171985		3994.06	0.225056		3994.06	0.256579		3994.06	0.281598		3994.06	0.309791		3994.06	0.467572		3994.06	0.512449		3994.06	0.128302		3994.06	0.121338		3994.06	0.113712		3994.06	0.146017		3994.06	0.132612		3994.06	0.155992
3991.62	0.025423			3980.68	0.172179		3992.13	0.241299		3992.13	0.267937		3992.13	0.289866		3992.13	0.352085		3992.13	0.498432		3992.13	0.475619		3992.13	0.136678		3992.13	0.127054		3992.13	0.124576		3992.13	0.169427		3992.13	0.147341		3992.13	0.16745
3989.75	0.025321			3979.35	0.172501		3990.2	0.262893		3990.2	0.281494		3990.2	0.300095		3990.2	0.406004		3990.2	0.503207		3990.2	0.459389		3990.2	0.142487		3990.2	0.133184		3990.2	0.130962		3990.2	0.188806		3990.2	0.166949		3990.2	0.177212
3987.89	0.025188			3978.02	0.172631		3988.27	0.270983		3988.27	0.288836		3988.27	0.305755		3988.27	0.396263		3988.27	0.481939		3988.27	0.481663		3988.27	0.137999		3988.27	0.138628		3988.27	0.126231		3988.27	0.184452		3988.27	0.175091		3988.27	0.173737
3986.03	0.025216			3976.69	0.172631		3986.34	0.26428		3986.34	0.285287		3986.34	0.309255		3986.34	0.330362		3986.34	0.456371		3986.34	0.518138		3986.34	0.131534		3986.34	0.142267		3986.34	0.122075		3986.34	0.169889		3986.34	0.163832		3986.34	0.168061
3984.16	0.025288			3975.36	0.172631		3984.41	0.253774		3984.41	0.289823		3984.41	0.311503		3984.41	0.292715		3984.41	0.429748		3984.41	0.488231		3984.41	0.132862		3984.41	0.139807		3984.41	0.12719		3984.41	0.160122		3984.41	0.147307		3984.41	0.16772
3982.3	0.025259			3974.03	0.172631		3982.49	0.263801		3982.49	0.300351		3982.49	0.314918		3982.49	0.324601		3982.49	0.403526		3982.49	0.414307		3982.49	0.139175		3982.49	0.14107		3982.49	0.131107		3982.49	0.161867		3982.49	0.140166		3982.49	0.162208
3980.43	0.02516			3972.71	0.172954		3980.56	0.299263		3980.56	0.298735		3980.56	0.321433		3980.56	0.349275		3980.56	0.391378		3980.56	0.391263		3980.56	0.140964		3980.56	0.14873		3980.56	0.129187		3980.56	0.168842		3980.56	0.145199		3980.56	0.150257
3978.57	0.025187			3971.38	0.173601		3978.63	0.323208		3978.63	0.292229		3978.63	0.325899		3978.63	0.32537		3978.63	0.393552		3978.63	0.415054		3978.63	0.135357		3978.63	0.152887		3978.63	0.124715		3978.63	0.171679		3978.63	0.152648		3978.63	0.148401
3976.71	0.025331			3970.05	0.173925		3976.7	0.325834		3976.7	0.289598		3976.7	0.327033		3976.7	0.31246		3976.7	0.397624		3976.7	0.413463		3976.7	0.125107		3976.7	0.148266		3976.7	0.118531		3976.7	0.16568		3976.7	0.15235		3976.7	0.156889
3974.84	0.025315			3968.72	0.173925		3974.77	0.32129		3974.77	0.292304		3974.77	0.328142		3974.77	0.337046		3974.77	0.408841		3974.77	0.399606		3974.77	0.117989		3974.77	0.137273		3974.77	0.114518		3974.77	0.151753		3974.77	0.148203		3974.77	0.159952
3972.98	0.025205			3967.39	0.173925		3972.84	0.314551		3972.84	0.298736		3972.84	0.32858		3972.84	0.35579		3972.84	0.413333		3972.84	0.404415		3972.84	0.118066		3972.84	0.126275		3972.84	0.114761		3972.84	0.136358		3972.84	0.142904		3972.84	0.152163
3971.12	0.025149			3966.06	0.173925		3970.91	0.312193		3970.91	0.304603		3970.91	0.328656		3970.91	0.356752		3970.91	0.402971		3970.91	0.40856		3970.91	0.123696		3970.91	0.119968		3970.91	0.114915		3970.91	0.12864		3970.91	0.136287		3970.91	0.144424
3969.25	0.025109			3964.74	0.173925		3968.99	0.303967		3968.99	0.30972		3968.99	0.324166		3968.99	0.356447		3968.99	0.374986		3968.99	0.389086		3968.99	0.125311		3968.99	0.119491		3968.99	0.110431		3968.99	0.124233		3968.99	0.128363		3968.99	0.139605
3967.39	0.025018			3963.41	0.173925		3967.06	0.282642		3967.06	0.314773		3967.06	0.313899		3967.06	0.344267		3967.06	0.335628		3967.06	0.354577		3967.06	0.115276		3967.06	0.12182		3967.06	0.103057		3967.06	0.11714		3967.06	0.123753		3967.06	0.134542
3965.53	0.025051			3962.08	0.173601		3965.13	0.269316		3965.13	0.319398		3965.13	0.30844		3965.13	0.323017		3965.13	0.31941		3965.13	0.331776		3965.13	0.105062		3965.13	0.120462		3965.13	0.097342		3965.13	0.112554		3965.13	0.125178		3965.13	0.130221
3963.66	0.025254			3960.75	0.172954		3963.2	0.277132		3963.2	0.32462		3963.2	0.310779		3963.2	0.314444		3963.2	0.331448		3963.2	0.326408		3963.2	0.102609		3963.2	0.114727		3963.2	0.094827		3963.2	0.113156		3963.2	0.125672		3963.2	0.12675
3961.8	0.02522			3959.42	0.172631		3961.27	0.286896		3961.27	0.329117		3961.27	0.315157		3961.27	0.321058		3961.27	0.338324		3961.27	0.326758		3961.27	0.100356		3961.27	0.110107		3961.27	0.092519		3961.27	0.116711		3961.27	0.122958		3961.27	0.12354
3959.94	0.025037			3958.09	0.172631		3959.34	0.279712		3959.34	0.327405		3959.34	0.318426		3959.34	0.323276		3959.34	0.31863		3959.34	0.334012		3959.34	0.095006		3959.34	0.105492		3959.34	0.08783		3959.34	0.117464		3959.34	0.119233		3959.34	0.119741
3958.07	0.02491			3956.76	0.172631		3957.41	0.268471		3957.41	0.320069		3957.41	0.315091		3957.41	0.318819		3957.41	0.299717		3957.41	0.352287		3957.41	0.092733		3957.41	0.100385		3957.41	0.086024		3957.41	0.114131		3957.41	0.115587		3957.41	0.116257
3956.21	0.024871			3955.44	0.172631		3955.49	0.267477		3955.49	0.312556		3955.49	0.300015		3955.49	0.311384		3955.49	0.307931		3955.49	0.358954		3955.49	0.094311		3955.49	0.096393		3955.49	0.08764		3955.49	0.111268		3955.49	0.111179		3955.49	0.115429
3954.35	0.024939			3954.11	0.172631		3953.56	0.268996		3953.56	0.308034		3953.56	0.284358		3953.56	0.30449		3953.56	0.324519		3953.56	0.347382		3953.56	0.096622		3953.56	0.095039		3953.56	0.088622		3953.56	0.110037		3953.56	0.107786		3953.56	0.11697
3952.48	0.025193			3952.78	0.172631		3951.63	0.265669		3951.63	0.301932		3951.63	0.276749		3951.63	0.300966		3951.63	0.333968		3951.63	0.33671		3951.63	0.09901		3951.63	0.097318		3951.63	0.088773		3951.63	0.109707		3951.63	0.108596		3951.63	0.117749
3950.62	0.025482			3951.45	0.172631		3949.7	0.265529		3949.7	0.289946		3949.7	0.278586		3949.7	0.299841		3949.7	0.33754		3949.7	0.332841		3949.7	0.098511		3949.7	0.099117		3949.7	0.086837		3949.7	0.108451		3949.7	0.110175		3949.7	0.117327
3948.76	0.025183			3950.12	0.172631		3947.77	0.271755		3947.77	0.280732		3947.77	0.287462		3947.77	0.306248		3947.77	0.34701		3947.77	0.318041		3947.77	0.093024		3947.77	0.096561		3947.77	0.082173		3947.77	0.107143		3947.77	0.107624		3947.77	0.115471
3946.89	0.025042			3948.79	0.172631		3945.84	0.272538		3945.84	0.278663		3945.84	0.298104		3945.84	0.315459		3945.84	0.349761		3945.84	0.289838		3945.84	0.086927		3945.84	0.092028		3945.84	0.078686		3945.84	0.1084		3945.84	0.104118		3945.84	0.110814
3945.03	0.025577			3947.47	0.172631		3943.91	0.268066		3943.91	0.283017		3943.91	0.304215		3943.91	0.314726		3943.91	0.329952		3943.91	0.272654		3943.91	0.08505		3943.91	0.089158		3943.91	0.079325		3943.91	0.11064		3943.91	0.104447		3943.91	0.106415
3943.16	0.025314			3946.14	0.172437		3941.99	0.266283		3941.99	0.290115		3941.99	0.300535		3941.99	0.301599		3941.99	0.306648		3941.99	0.280134		3941.99	0.084352		3941.99	0.08744		3941.99	0.079835		3941.99	0.10743		3941.99	0.104774		3941.99	0.102602
3941.3	0.024494			3944.81	0.172114		3940.06	0.266467		3940.06	0.290048		3940.06	0.293179		3940.06	0.293035		3940.06	0.302864		3940.06	0.298871		3940.06	0.080734		3940.06	0.084225		3940.06	0.076916		3940.06	0.099982		3940.06	0.100479		3940.06	0.0984
3939.44	0.024332			3943.48	0.171985		3938.13	0.26634		3938.13	0.284387		3938.13	0.287293		3938.13	0.301435		3938.13	0.309308		3938.13	0.313865		3938.13	0.07685		3938.13	0.079359		3938.13	0.073441		3938.13	0.093988		3938.13	0.094654		3938.13	0.095087
3937.57	0.02445			3942.15	0.171985		3936.2	0.270833		3936.2	0.281743		3936.2	0.28406		3936.2	0.314505		3936.2	0.316355		3936.2	0.321525		3936.2	0.075411		3936.2	0.076128		3936.2	0.071465		3936.2	0.090617		3936.2	0.092847		3936.2	0.09435
3935.71	0.025228			3940.82	0.171985		3934.27	0.277651		3934.27	0.281917		3934.27	0.285314		3934.27	0.314516		3934.27	0.322217		3934.27	0.318896		3934.27	0.076068		3934.27	0.076972		3934.27	0.071815		3934.27	0.089608		3934.27	0.096245		3934.27	0.096368
3933.85	0.025914			3939.5	0.171985		3932.34	0.271954		3932.34	0.275991		3932.34	0.291794		3932.34	0.302064		3932.34	0.324889		3932.34	0.303464		3932.34	0.074888		3932.34	0.07905		3932.34	0.072406		3932.34	0.089403		3932.34	0.096906		3932.34	0.097769
3931.98	0.025144			3938.17	0.171985		3930.41	0.257071		3930.41	0.265901		3930.41	0.299738		3930.41	0.28765		3930.41	0.321798		3930.41	0.292082		3930.41	0.071155		3930.41	0.07859		3930.41	0.070697		3930.41	0.088979		3930.41	0.091244		3930.41	0.096623
3930.12	0.024276			3936.84	0.171985		3928.49	0.24876		3928.49	0.262719		3928.49	0.302697		3928.49	0.277559		3928.49	0.322206		3928.49	0.293039		3928.49	0.068269		3928.49	0.075959		3928.49	0.068877		3928.49	0.088212		3928.49	0.087858		3928.49	0.094784
3928.26	0.024727			3935.51	0.171985		3926.56	0.250528		3926.56	0.266798		3926.56	0.300506		3926.56	0.281203		3926.56	0.3321		3926.56	0.292238		3926.56	0.0681		3926.56	0.072767		3926.56	0.068035		3926.56	0.087552		3926.56	0.088953		3926.56	0.093627
3926.39	0.025401			3934.18	0.171985		3924.63	0.255873		3924.63	0.274642		3924.63	0.293971		3924.63	0.297085		3924.63	0.334633		3924.63	0.287932		3924.63	0.069835		3924.63	0.069894		3924.63	0.066584		3924.63	0.086984		3924.63	0.089197		3924.63	0.092481
3924.53	0.024957			3932.85	0.171985		3922.7	0.257386		3922.7	0.281872		3922.7	0.287262		3922.7	0.302581		3922.7	0.319557		3922.7	0.289293		3922.7	0.069959		3922.7	0.068699		3922.7	0.065166		3922.7	0.085582		3922.7	0.086162		3922.7	0.090894
3922.67	0.024826			3931.52	0.171985		3920.77	0.258669		3920.77	0.28565		3920.77	0.286861		3920.77	0.295645		3920.77	0.304745		3920.77	0.292749		3920.77	0.068624		3920.77	0.0694		3920.77	0.064881		3920.77	0.084511		3920.77	0.083707		3920.77	0.09009
3920.8	0.025483			3930.2	0.171985		3918.84	0.262061		3918.84	0.288172		3918.84	0.290157		3918.84	0.290954		3918.84	0.301603		3918.84	0.289522		3918.84	0.067546		3918.84	0.069981		3918.84	0.064386		3918.84	0.084699		3918.84	0.082444		3918.84	0.088735
3918.94	0.025834			3928.87	0.171985		3916.91	0.26257		3916.91	0.290079		3916.91	0.290984		3916.91	0.288638		3916.91	0.304434		3916.91	0.281672		3916.91	0.065559		3916.91	0.068903		3916.91	0.062637		3916.91	0.083853		3916.91	0.080325		3916.91	0.085185
3917.08	0.024779			3927.54	0.171791		3914.99	0.257417		3914.99	0.285343		3914.99	0.287106		3914.99	0.287934		3914.99	0.306426		3914.99	0.278458		3914.99	0.062835		3914.99	0.067111		3914.99	0.060531		3914.99	0.080316		3914.99	0.077847		3914.99	0.081552
3915.21	0.023678			3926.21	0.171469		3913.06	0.250554		3913.06	0.277156		3913.06	0.282646		3913.06	0.293907		3913.06	0.309412		3913.06	0.280962		3913.06	0.061984		3913.06	0.066031		3913.06	0.059651		3913.06	0.077121		3913.06	0.076604		3913.06	0.07942
3913.35	0.023762			3924.88	0.17134		3911.13	0.247543		3911.13	0.274188		3911.13	0.281888		3911.13	0.304491		3911.13	0.314146		3911.13	0.285599		3911.13	0.062417		3911.13	0.064917		3911.13	0.059946		3911.13	0.076115		3911.13	0.076539		3911.13	0.078197
3911.49	0.023858			3923.55	0.17134		3909.2	0.248127		3909.2	0.27652		3909.2	0.283161		3909.2	0.313032		3909.2	0.318752		3909.2	0.290347		3909.2	0.062393		3909.2	0.063638		3909.2	0.060479		3909.2	0.076572		3909.2	0.077256		3909.2	0.078341
3909.62	0.024225			3922.23	0.17134		3907.27	0.250566		3907.27	0.279195		3907.27	0.283898		3907.27	0.314473		3907.27	0.31989		3907.27	0.292398		3907.27	0.062634		3907.27	0.06453		3907.27	0.061491		3907.27	0.078576		3907.27	0.07899		3907.27	0.080461
3907.76	0.025878			3920.9	0.17134		3905.34	0.257144		3905.34	0.278519		3905.34	0.284976		3905.34	0.306913		3905.34	0.313884		3905.34	0.289576		3905.34	0.06418		3905.34	0.067608		3905.34	0.06279		3905.34	0.081899		3905.34	0.081203		3905.34	0.083166
3905.89	0.027692			3919.57	0.17134		3903.41	0.265371		3903.41	0.273711		3903.41	0.286634		3903.41	0.29973		3903.41	0.30454		3903.41	0.287703		3903.41	0.065984		3903.41	0.068263		3903.41	0.063094		3903.41	0.082967		3903.41	0.081703		3903.41	0.084009
3904.03	0.02719			3918.24	0.17134		3901.49	0.266431		3901.49	0.269853		3901.49	0.28563		3901.49	0.304448		3901.49	0.3002		3901.49	0.293624		3901.49	0.065872		3901.49	0.065596		3901.49	0.062578		3901.49	0.080404		3901.49	0.079913		3901.49	0.082394
3902.17	0.025977			3916.91	0.171018		3899.56	0.258265		3899.56	0.268146		3899.56	0.281902		3899.56	0.310495		3899.56	0.30258		3899.56	0.297279		3899.56	0.062998		3899.56	0.063341		3899.56	0.061368		3899.56	0.077001		3899.56	0.077275		3899.56	0.079153
3900.3	0.024632			3915.58	0.170375		3897.63	0.249528		3897.63	0.264902		3897.63	0.278534		3897.63	0.309292		3897.63	0.309119		3897.63	0.294689		3897.63	0.059568		3897.63	0.062249		3897.63	0.058964		3897.63	0.073785		3897.63	0.074361		3897.63	0.075756
3898.44	0.022762			3914.26	0.170053		3895.7	0.24824		3895.7	0.260801		3895.7	0.275861		3895.7	0.306595		3895.7	0.314556		3895.7	0.293288		3895.7	0.058276		3895.7	0.062325		3895.7	0.056779		3895.7	0.07151		3895.7	0.072181		3895.7	0.073989
3896.58	0.022871			3912.93	0.170053		3893.77	0.252388		3893.77	0.258629		3893.77	0.274329		3893.77	0.306695		3893.77	0.316575		3893.77	0.295046		3893.77	0.058903		3893.77	0.063397		3893.77	0.055838		3893.77	0.070703		3893.77	0.071631		3893.77	0.073893
3894.71	0.025035			3911.6	0.170053		3891.84	0.254141		3891.84	0.258931		3891.84	0.274695		3891.84	0.309642		3891.84	0.317428		3891.84	0.298467		3891.84	0.059127		3891.84	0.063574		3891.84	0.055267		3891.84	0.07011		3891.84	0.072003		3891.84	0.073504
3892.85	0.026207			3910.27	0.170053		3889.91	0.250973		3889.91	0.25927		3889.91	0.27612		3889.91	0.314557		3889.91	0.319955		3889.91	0.299822		3889.91	0.058318		3889.91	0.062318		3889.91	0.054688		3889.91	0.068894		3889.91	0.07165		3889.91	0.072163
3890.99	0.023826			3908.94	0.170053		3887.99	0.248713		3887.99	0.258912		3887.99	0.278612		3887.99	0.318535		3887.99	0.321927		3887.99	0.298376		3887.99	0.058208		3887.99	0.061674		3887.99	0.055094		3887.99	0.068673		3887.99	0.071142		3887.99	0.071933
3889.12	0.024166			3907.61	0.170053		3886.06	0.24801		3886.06	0.257604		3886.06	0.279474		3886.06	0.318053		3886.06	0.322854		3886.06	0.297615		3886.06	0.058193		3886.06	0.061272		3886.06	0.055954		3886.06	0.06928		3886.06	0.07093		3886.06	0.072779
3887.26	0.02653			3906.28	0.169925		3884.13	0.246564		3884.13	0.255084		3884.13	0.274179		3884.13	0.31597		3884.13	0.325689		3884.13	0.297582		3884.13	0.057291		3884.13	0.060046		3884.13	0.055813		3884.13	0.069116		3884.13	0.070602		3884.13	0.072716
3885.4	0.024592			3904.96	0.169604		3882.2	0.24553		3882.2	0.253828		3882.2	0.268578		3882.2	0.318171		3882.2	0.32815		3882.2	0.296294		3882.2	0.05684		3882.2	0.059209		3882.2	0.055358		3882.2	0.068816		3882.2	0.070415		3882.2	0.071654
3883.53	0.024358			3903.63	0.16954		3880.27	0.24477		3880.27	0.253486		3880.27	0.268092		3880.27	0.32278		3880.27	0.326774		3880.27	0.295938		3880.27	0.056574		3880.27	0.058905		3880.27	0.054943		3880.27	0.068296		3880.27	0.069824		3880.27	0.069774
3881.67	0.025422			3902.3	0.169861		3878.34	0.243927		3878.34	0.252174		3878.34	0.270425		3878.34	0.324569		3878.34	0.325115		3878.34	0.297223		3878.34	0.055759		3878.34	0.058365		3878.34	0.054335		3878.34	0.067291		3878.34	0.068823		3878.34	0.06797
3879.81	0.023133			3900.97	0.170053		3876.41	0.244026		3876.41	0.251334		3876.41	0.273471		3876.41	0.324733		3876.41	0.326073		3876.41	0.296936		3876.41	0.055472		3876.41	0.058097		3876.41	0.054293		3876.41	0.066961		3876.41	0.068638		3876.41	0.067663
3877.94	0.023142			3899.64	0.170053		3874.49	0.244486		3874.49	0.252053		3874.49	0.276441		3874.49	0.326146		3874.49	0.328505		3874.49	0.292731		3874.49	0.055806		3874.49	0.058226		3874.49	0.054733		3874.49	0.067196		3874.49	0.069322		3874.49	0.068558
3876.08	0.025268			3898.31	0.170053		3872.56	0.244869		3872.56	0.253063		3872.56	0.277361		3872.56	0.326514		3872.56	0.331832		3872.56	0.287201		3872.56	0.056168		3872.56	0.058418		3872.56	0.055222		3872.56	0.067543		3872.56	0.070139		3872.56	0.069735
3874.22	0.025419			3896.99	0.170053		3870.63	0.244636		3870.63	0.251959		3870.63	0.275471		3870.63	0.323401		3870.63	0.333651		3870.63	0.286937		3870.63	0.056279		3870.63	0.058082		3870.63	0.055416		3870.63	0.067473		3870.63	0.070108		3870.63	0.070239
3872.35	0.026936			3895.66	0.169925		3868.7	0.243214		3868.7	0.249087		3868.7	0.27159		3868.7	0.322589		3868.7	0.332576		3868.7	0.2911		3868.7	0.055567		3868.7	0.05689		3868.7	0.05463		3868.7	0.066416		3868.7	0.068861		3868.7	0.069509
3870.49	0.025962			3894.33	0.169604		3866.77	0.242621		3866.77	0.247113		3866.77	0.268175		3866.77	0.324403		3866.77	0.333842		3866.77	0.291854		3866.77	0.054607		3866.77	0.056171		3866.77	0.053743		3866.77	0.0658		3866.77	0.067833		3866.77	0.069067
3868.62	0.023036			3893	0.169411		3864.84	0.24306		3864.84	0.24603		3864.84	0.266391		3864.84	0.322231		3864.84	0.33764		3864.84	0.291138		3864.84	0.054232		3864.84	0.056206		3864.84	0.053261		3864.84	0.066075		3864.84	0.067481		3864.84	0.069396
3866.76	0.024754			3891.67	0.169411		3862.91	0.242165		3862.91	0.245147		3862.91	0.266062		3862.91	0.318426		3862.91	0.338077		3862.91	0.29417		3862.91	0.054209		3862.91	0.05585		3862.91	0.052683		3862.91	0.06597		3862.91	0.066978		3862.91	0.069093
3864.9	0.024944			3890.34	0.169411		3860.99	0.240298		3860.99	0.244901		3860.99	0.266085		3860.99	0.319265		3860.99	0.334847		3860.99	0.297453		3860.99	0.053947		3860.99	0.055035		3860.99	0.051968		3860.99	0.065254		3860.99	0.066212		3860.99	0.068141
3863.03	0.0233			3889.02	0.169411		3859.06	0.24018		3859.06	0.246011		3859.06	0.266941		3859.06	0.322134		3859.06	0.33238		3859.06	0.299304		3859.06	0.053734		3859.06	0.0547		3859.06	0.051399		3859.06	0.064873		3859.06	0.065883		3859.06	0.067731
3861.17	0.022481			3887.69	0.169411		3857.13	0.242549		3857.13	0.248905		3857.13	0.270042		3857.13	0.323864		3857.13	0.332442		3857.13	0.301803		3857.13	0.054011		3857.13	0.05534		3857.13	0.051332		3857.13	0.065456		3857.13	0.066409		3857.13	0.068384
3859.31	0.023453			3886.36	0.169411		3855.2	0.246688		3855.2	0.253536		3855.2	0.275421		3855.2	0.323323		3855.2	0.335174		3855.2	0.303907		3855.2	0.054749		3855.2	0.056991		3855.2	0.052137		3855.2	0.06717		3855.2	0.067916		3855.2	0.070213
3857.44	0.027548			3885.03	0.169283		3853.27	0.247109		3853.27	0.254801		3853.27	0.274725		3853.27	0.318768		3853.27	0.338122		3853.27	0.302084		3853.27	0.054665		3853.27	0.057473		3853.27	0.052364		3853.27	0.06736		3853.27	0.068277		3853.27	0.070619
3855.58	0.033039			3883.7	0.168963		3851.34	0.241025		3851.34	0.250302		3851.34	0.265454		3851.34	0.31372		3851.34	0.338164		3851.34	0.300231		3851.34	0.053583		3851.34	0.055709		3851.34	0.051014		3851.34	0.065052		3851.34	0.066362		3851.34	0.068232
3853.72	0.028298			3882.37	0.16877		3849.41	0.23648		3849.41	0.247308		3849.41	0.259278		3849.41	0.311024		3849.41	0.338624		3849.41	0.301421		3849.41	0.052908		3849.41	0.054577		3849.41	0.050236		3849.41	0.063882		3849.41	0.065176		3849.41	0.066723
3851.85	0.019636			3881.05	0.16877		3847.49	0.235087		3847.49	0.246283		3847.49	0.257401		3847.49	0.309878		3847.49	0.340017		3847.49	0.303531		3847.49	0.052536		3847.49	0.0543		3847.49	0.050073		3847.49	0.063804		3847.49	0.064834		3847.49	0.06639
3849.99	0.019796			3879.72	0.16845		3845.56	0.235843		3845.56	0.246044		3845.56	0.258493		3845.56	0.310158		3845.56	0.341849		3845.56	0.304914		3845.56	0.052418		3845.56	0.054535		3845.56	0.050179		3845.56	0.064126		3845.56	0.06497		3845.56	0.06673
3848.13	0.02215			3878.39	0.167811		3843.63	0.237145		3843.63	0.245968		3843.63	0.26086		3843.63	0.311843		3843.63	0.343366		3843.63	0.304955		3843.63	0.052495		3843.63	0.054825		3843.63	0.050341		3843.63	0.064254		3843.63	0.065524		3843.63	0.067071
3846.26	0.024149			3877.06	0.167811		3841.7	0.238689		3841.7	0.246413		3841.7	0.263537		3841.7	0.31389		3841.7	0.342831		3841.7	0.305546		3841.7	0.052553		3841.7	0.054989		3841.7	0.050447		3841.7	0.064016		3841.7	0.0663		3841.7	0.067038
3844.4	0.025025			3875.73	0.16845		3839.77	0.240937		3839.77	0.247299		3839.77	0.266136		3839.77	0.314773		3839.77	0.340303		3839.77	0.30784		3839.77	0.052539		3839.77	0.055233		3839.77	0.050616		3839.77	0.063799		3839.77	0.066723		3839.77	0.06689
3842.54	0.025443			3874.4	0.16877		3837.84	0.241489		3837.84	0.246715		3837.84	0.26668		3837.84	0.314252		3837.84	0.338204		3837.84	0.308648		3837.84	0.052354		3837.84	0.055159		3837.84	0.050605		3837.84	0.063589		3837.84	0.066287		3837.84	0.066555
3840.67	0.027123			3873.07	0.16877		3835.91	0.239617		3835.91	0.244753		3835.91	0.264824		3835.91	0.313628		3835.91	0.337323		3835.91	0.307557		3835.91	0.052078		3835.91	0.054698		3835.91	0.050255		3835.91	0.063288		3835.91	0.065585		3835.91	0.066117
3838.81	0.026683			3871.75	0.16877		3833.99	0.237718		3833.99	0.242858		3833.99	0.262568		3833.99	0.313904		3833.99	0.33638		3833.99	0.306763		3833.99	0.051912		3833.99	0.054415		3833.99	0.049967		3833.99	0.063057		3833.99	0.065165		3833.99	0.065928
3836.95	0.023505			3870.42	0.16877		3832.06	0.236236		3832.06	0.241208		3832.06	0.260928		3832.06	0.315481		3832.06	0.335338		3832.06	0.305594		3832.06	0.051806		3832.06	0.054263		3832.06	0.049747		3832.06	0.062735		3832.06	0.064761		3832.06	0.065857
3835.08	0.022756			3869.09	0.16845		3830.13	0.235281		3830.13	0.240394		3830.13	0.260284		3830.13	0.31747		3830.13	0.334552		3830.13	0.30403		3830.13	0.051692		3830.13	0.054045		3830.13	0.049514		3830.13	0.062336		3830.13	0.064283		3830.13	0.065737
3833.22	0.023458			3867.76	0.167811		3828.2	0.235064		3828.2	0.240703		3828.2	0.260654		3828.2	0.31857		3828.2	0.334271		3828.2	0.302882		3828.2	0.051551		3828.2	0.053813		3828.2	0.049407		3828.2	0.062141		3828.2	0.063982		3828.2	0.065698
3831.35	0.02281			3866.43	0.167491		3826.27	0.235242		3826.27	0.241292		3826.27	0.261765		3826.27	0.319077		3826.27	0.335064		3826.27	0.302546		3826.27	0.051408		3826.27	0.053658		3826.27	0.049427		3826.27	0.062184		3826.27	0.06399		3826.27	0.065822
3829.49	0.023158			3865.1	0.167491		3824.34	0.236157		3824.34	0.241809		3824.34	0.263326		3824.34	0.320482		3824.34	0.336671		3824.34	0.303205		3824.34	0.051329		3824.34	0.053711		3824.34	0.049566		3824.34	0.062363		3824.34	0.064305		3824.34	0.066109
3827.63	0.023714			3863.78	0.167491		3822.41	0.238055		3822.41	0.242587		3822.41	0.265057		3822.41	0.323789		3822.41	0.337074		3822.41	0.303993		3822.41	0.051203		3822.41	0.053899		3822.41	0.04987		3822.41	0.062491		3822.41	0.064892		3822.41	0.066428
3825.76	0.023773			3862.45	0.167491		3820.49	0.238622		3820.49	0.242648		3820.49	0.265286		3820.49	0.326552		3820.49	0.334058		3820.49	0.303262		3820.49	0.050952		3820.49	0.053701		3820.49	0.049963		3820.49	0.06215		3820.49	0.065381		3820.49	0.066248
3823.9	0.026777			3861.12	0.167491		3818.56	0.237523		3818.56	0.242072		3818.56	0.263985		3818.56	0.326393		3818.56	0.331039		3818.56	0.301935		3818.56	0.050939		3818.56	0.053327		3818.56	0.049801		3818.56	0.061662		3818.56	0.065546		3818.56	0.065887
3822.04	0.027028			3859.79	0.167491		3816.63	0.236114		3816.63	0.241618		3816.63	0.261976		3816.63	0.325162		3816.63	0.329264		3816.63	0.300828		3816.63	0.051162		3816.63	0.053236		3816.63	0.049766		3816.63	0.061319		3816.63	0.065583		3816.63	0.065654
3820.17	0.023256			3858.46	0.167811		3814.7	0.233988		3814.7	0.240722		3814.7	0.259719		3814.7	0.323517		3814.7	0.327145		3814.7	0.299608		3814.7	0.051246		3814.7	0.05323		3814.7	0.049806		3814.7	0.061074		3814.7	0.0654		3814.7	0.06526
3818.31	0.025148			3857.13	0.16845		3812.77	0.23234		3812.77	0.239762		3812.77	0.25875		3812.77	0.322016		3812.77	0.3252		3812.77	0.299234		3812.77	0.051129		3812.77	0.053183		3812.77	0.04987		3812.77	0.061067		3812.77	0.065171		3812.77	0.064908
3816.45	0.024417			3855.81	0.16877		3810.84	0.231931		3810.84	0.23936		3810.84	0.258843		3810.84	0.321121		3810.84	0.323774		3810.84	0.299999		3810.84	0.050966		3810.84	0.053174		3810.84	0.04998		3810.84	0.061287		3810.84	0.065047		3810.84	0.064759
3814.58	0.020821			3854.48	0.16877		3808.91	0.232435		3808.91	0.239639		3808.91	0.259325		3808.91	0.321491		3808.91	0.323325		3808.91	0.301229		3808.91	0.050833		3808.91	0.053253		3808.91	0.050133		3808.91	0.061682		3808.91	0.065045		3808.91	0.064826
3812.72	0.02141			3853.15	0.16845		3806.99	0.232836		3806.99	0.239925		3806.99	0.259581		3806.99	0.32309		3806.99	0.324805		3806.99	0.302023		3806.99	0.050815		3806.99	0.053336		3806.99	0.050276		3806.99	0.062031		3806.99	0.065085		3806.99	0.065052
3810.86	0.023721			3851.82	0.167874		3805.06	0.233077		3805.06	0.239858		3805.06	0.259592		3805.06	0.324435		3805.06	0.326975		3805.06	0.301958		3805.06	0.050908		3805.06	0.05336		3805.06	0.050338		3805.06	0.062075		3805.06	0.065008		3805.06	0.065218
3808.99	0.026236			3850.49	0.167363		3803.13	0.234095		3803.13	0.239978		3803.13	0.25995		3803.13	0.32506		3803.13	0.328151		3803.13	0.301041		3803.13	0.050949		3803.13	0.053431		3803.13	0.050336		3803.13	0.061978		3803.13	0.064785		3803.13	0.065302
3807.13	0.024402			3849.16	0.167044		3801.2	0.234533		3801.2	0.239794		3801.2	0.259759		3801.2	0.324092		3801.2	0.32804		3801.2	0.299454		3801.2	0.050748		3801.2	0.05335		3801.2	0.05012		3801.2	0.061739		3801.2	0.06437		3801.2	0.06527
3805.27	0.023702			3847.83	0.166853		3799.27	0.233577		3799.27	0.239432		3799.27	0.258648		3799.27	0.322389		3799.27	0.327724		3799.27	0.298731		3799.27	0.050535		3799.27	0.053149		3799.27	0.049856		3799.27	0.061466		3799.27	0.064108		3799.27	0.065165
3803.4	0.027128			3846.51	0.166853		3797.34	0.232638		3797.34	0.239296		3797.34	0.257761		3797.34	0.321393		3797.34	0.327824		3797.34	0.298961		3797.34	0.050588		3797.34	0.053191		3797.34	0.049751		3797.34	0.061382		3797.34	0.064222		3797.34	0.065171
3801.54	0.024605			3845.18	0.16698		3795.41	0.231671		3795.41	0.238803		3795.41	0.25716		3795.41	0.319816		3795.41	0.327538		3795.41	0.299284		3795.41	0.050765		3795.41	0.053375		3795.41	0.049644		3795.41	0.061394		3795.41	0.064513		3795.41	0.065252
3799.68	0.021949			3843.85	0.1673		3793.49	0.23085		3793.49	0.23825		3793.49	0.256556		3793.49	0.317153		3793.49	0.326464		3793.49	0.299269		3793.49	0.050819		3793.49	0.053465		3793.49	0.049519		3793.49	0.061322		3793.49	0.064762		3793.49	0.065316
3797.81	0.023369			3842.52	0.167491		3791.56	0.230577		3791.56	0.238056		3791.56	0.255691		3791.56	0.31412		3791.56	0.324713		3791.56	0.29892		3791.56	0.05075		3791.56	0.053483		3791.56	0.049481		3791.56	0.06111		3791.56	0.064961		3791.56	0.065362
3795.95	0.022678			3841.19	0.167491		3789.63	0.23079		3789.63	0.238188		3789.63	0.254471		3789.63	0.31119		3789.63	0.322736		3789.63	0.298405		3789.63	0.050689		3789.63	0.053522		3789.63	0.049507		3789.63	0.060812		3789.63	0.065147		3789.63	0.065459
3794.08	0.022185			3839.86	0.167491		3787.7	0.231211		3787.7	0.238791		3787.7	0.25341		3787.7	0.308985		3787.7	0.32137		3787.7	0.297897		3787.7	0.050686		3787.7	0.053587		3787.7	0.049527		3787.7	0.060554		3787.7	0.065282		3787.7	0.06566
3792.22	0.022824			3838.54	0.167491		3785.77	0.231272		3785.77	0.239524		3785.77	0.253086		3785.77	0.307891		3785.77	0.320621		3785.77	0.297471		3785.77	0.050675		3785.77	0.053554		3785.77	0.049514		3785.77	0.06042		3785.77	0.065273		3785.77	0.065854
3790.36	0.023231			3837.21	0.167363		3783.84	0.230841		3783.84	0.239726		3783.84	0.253383		3783.84	0.307424		3783.84	0.319923		3783.84	0.297112		3783.84	0.0506		3783.84	0.053319		3783.84	0.049465		3783.84	0.060374		3783.84	0.065093		3783.84	0.065892
3788.49	0.023591			3835.88	0.167044		3781.91	0.230854		3781.91	0.239754		3781.91	0.254106		3781.91	0.306951		3781.91	0.319408		3781.91	0.297006		3781.91	0.050487		3781.91	0.052966		3781.91	0.049463		3781.91	0.060354		3781.91	0.064873		3781.91	0.065847
3786.63	0.023924			3834.55	0.166853		3779.99	0.231466		3779.99	0.239827		3779.99	0.255195		3779.99	0.306091		3779.99	0.319001		3779.99	0.297189		3779.99	0.050409		3779.99	0.05255		3779.99	0.04952		3779.99	0.060383		3779.99	0.064744		3779.99	0.06578
3784.77	0.023534			3833.22	0.166853		3778.06	0.231507		3778.06	0.239258		3778.06	0.255814		3778.06	0.304613		3778.06	0.318167		3778.06	0.296992		3778.06	0.050449		3778.06	0.052122		3778.06	0.049486		3778.06	0.060469		3778.06	0.064721		3778.06	0.065603
3782.9	0.023869			3831.89	0.166853		3776.13	0.231001		3776.13	0.238155		3776.13	0.255917		3776.13	0.302991		3776.13	0.317501		3776.13	0.296454		3776.13	0.050559		3776.13	0.051751		3776.13	0.049333		3776.13	0.060552		3776.13	0.064684		3776.13	0.065306
3781.04	0.024736			3830.57	0.166853		3774.2	0.231021		3774.2	0.23738		3774.2	0.256351		3774.2	0.301917		3774.2	0.317944		3774.2	0.296182		3774.2	0.050614		3774.2	0.051408		3774.2	0.049186		3774.2	0.060613		3774.2	0.064565		3774.2	0.06499
3779.18	0.023505			3829.24	0.166853		3772.27	0.231891		3772.27	0.237617		3772.27	0.256897		3772.27	0.301615		3772.27	0.319737		3772.27	0.296264		3772.27	0.050575		3772.27	0.051088		3772.27	0.049134		3772.27	0.060658		3772.27	0.06441		3772.27	0.064748
3777.31	0.022398			3827.91	0.166853		3770.34	0.232638		3770.34	0.239005		3770.34	0.256262		3770.34	0.301507		3770.34	0.32201		3770.34	0.296809		3770.34	0.050566		3770.34	0.050816		3770.34	0.049168		3770.34	0.060754		3770.34	0.064343		3770.34	0.064632
3775.45	0.022631			3826.58	0.166853		3768.41	0.232169		3768.41	0.240647		3768.41	0.254312		3768.41	0.301704		3768.41	0.322976		3768.41	0.297941		3768.41	0.050679		3768.41	0.050645		3768.41	0.049182		3768.41	0.06095		3768.41	0.06442		3768.41	0.06457
3773.59	0.023885			3825.25	0.166853		3766.49	0.231091		3766.49	0.241592		3766.49	0.252205		3766.49	0.302693		3766.49	0.322613		3766.49	0.299403		3766.49	0.050787		3766.49	0.050543		3766.49	0.0491		3766.49	0.06117		3766.49	0.064506		3766.49	0.06439
3771.72	0.025372			3823.92	0.16698		3764.56	0.230162		3764.56	0.241632		3764.56	0.249984		3764.56	0.303561		3764.56	0.322371		3764.56	0.300732		3764.56	0.050807		3764.56	0.050411		3764.56	0.04894		3764.56	0.061317		3764.56	0.064507		3764.56	0.064064
3769.86	0.024237			3822.59	0.1673		3762.63	0.230137		3762.63	0.241349		3762.63	0.24807		3762.63	0.303995		3762.63	0.323335		3762.63	0.301563		3762.63	0.050698		3762.63	0.050262		3762.63	0.048797		3762.63	0.061395		3762.63	0.064471		3762.63	0.063743
3768	0.023548			3821.27	0.167491		3760.7	0.231267		3760.7	0.241236		3760.7	0.247317		3760.7	0.304399		3760.7	0.325662		3760.7	0.301985		3760.7	0.050489		3760.7	0.05014		3760.7	0.048684		3760.7	0.061508		3760.7	0.064449		3760.7	0.063517
3766.13	0.023376			3819.94	0.167491		3758.77	0.232238		3758.77	0.240814		3758.77	0.248258		3758.77	0.304642		3758.77	0.32818		3758.77	0.302292		3758.77	0.050388		3758.77	0.050042		3758.77	0.048558		3758.77	0.061686		3758.77	0.064454		3758.77	0.063382
3764.27	0.022453			3818.61	0.167491		3756.84	0.232186		3756.84	0.240092		3756.84	0.250395		3756.84	0.305273		3756.84	0.329461		3756.84	0.302976		3756.84	0.050446		3756.84	0.049996		3756.84	0.048477		3756.84	0.06182		3756.84	0.064469		3756.84	0.063279
3762.41	0.023863			3817.28	0.167491		3754.91	0.232599		3754.91	0.239836		3754.91	0.252859		3754.91	0.307308		3754.91	0.330224		3754.91	0.304233		3754.91	0.050421		3754.91	0.050041		3754.91	0.048488		3754.91	0.061809		3754.91	0.064417		3754.91	0.063192
3760.54	0.02467			3815.95	0.167491		3752.99	0.234766		3752.99	0.240139		3752.99	0.255391		3752.99	0.311245		3752.99	0.331226		3752.99	0.306221		3752.99	0.050219		3752.99	0.05025		3752.99	0.04861		3752.99	0.061629		3752.99	0.064235		3752.99	0.06317
3758.68	0.023433			3814.62	0.167491		3751.06	0.237326		3751.06	0.240064		3751.06	0.256912		3751.06	0.315792		3751.06	0.331122		3751.06	0.30848		3751.06	0.050059		3751.06	0.050703		3751.06	0.048807		3751.06	0.06142		3751.06	0.06397		3751.06	0.063222
3756.81	0.022873			3813.3	0.167491		3749.13	0.237011		3749.13	0.239059		3749.13	0.256462		3749.13	0.31731		3749.13	0.329024		3749.13	0.309126		3749.13	0.050244		3749.13	0.051128		3749.13	0.0489		3749.13	0.061465		3749.13	0.06384		3749.13	0.063222
3754.95	0.025402			3811.97	0.167491		3747.2	0.235993		3747.2	0.238306		3747.2	0.256519		3747.2	0.317103		3747.2	0.327586		3747.2	0.30872		3747.2	0.050507		3747.2	0.051408		3747.2	0.048971		3747.2	0.061666		3747.2	0.063869		3747.2	0.063166
3753.09	0.028353			3810.64	0.167363		3745.27	0.23548		3745.27	0.237856		3745.27	0.25839		3745.27	0.316432		3745.27	0.327296		3745.27	0.30788		3745.27	0.050626		3745.27	0.05168		3745.27	0.04907		3745.27	0.06182		3745.27	0.063858		3745.27	0.062955
3751.22	0.026695			3809.31	0.167044		3743.34	0.234695		3743.34	0.237646		3743.34	0.260109		3743.34	0.315471		3743.34	0.327332		3743.34	0.306684		3743.34	0.050576		3743.34	0.051883		3743.34	0.049034		3743.34	0.061811		3743.34	0.063688		3743.34	0.062537
3749.36	0.022164			3807.98	0.166853		3741.42	0.234252		3741.42	0.237998		3741.42	0.259891		3741.42	0.315288		3741.42	0.327412		3741.42	0.30582		3741.42	0.050574		3741.42	0.052077		3741.42	0.048949		3741.42	0.061884		3741.42	0.063592		3741.42	0.062284
3747.5	0.024822			3806.65	0.166853		3739.49	0.234826		3739.49	0.238759		3739.49	0.258918		3739.49	0.315753		3739.49	0.327764		3739.49	0.305409		3739.49	0.05064		3739.49	0.052378		3739.49	0.048934		3739.49	0.062135		3739.49	0.063627		3739.49	0.062294
3745.63	0.028068			3805.33	0.166853		3737.56	0.236528		3737.56	0.239529		3737.56	0.257579		3737.56	0.316736		3737.56	0.328638		3737.56	0.305574		3737.56	0.050638		3737.56	0.052741		3737.56	0.048959		3737.56	0.06241		3737.56	0.063665		3737.56	0.062576
3743.77	0.021051			3804	0.166853		3735.63	0.238137		3735.63	0.239397		3735.63	0.255493		3735.63	0.318125		3735.63	0.330215		3735.63	0.305925		3735.63	0.050519		3735.63	0.052965		3735.63	0.048938		3735.63	0.062494		3735.63	0.063621		3735.63	0.063088
3741.91	0.019703			3802.67	0.166725		3733.7	0.237423		3733.7	0.238063		3733.7	0.253525		3733.7	0.318883		3733.7	0.331994		3733.7	0.305306		3733.7	0.050534		3733.7	0.052925		3733.7	0.048889		3733.7	0.06236		3733.7	0.063519		3733.7	0.063513
3740.04	0.023074			3801.34	0.166407		3731.77	0.235586		3731.77	0.23689		3731.77	0.252777		3731.77	0.318522		3731.77	0.333348		3731.77	0.304321		3731.77	0.050769		3731.77	0.052825		3731.77	0.048876		3731.77	0.062171		3731.77	0.063372		3731.77	0.063768
3738.18	0.026377			3800.01	0.166343		3729.84	0.23467		3729.84	0.236579		3729.84	0.253023		3729.84	0.317666		3729.84	0.334288		3729.84	0.30397		3729.84	0.050988		3729.84	0.052761		3729.84	0.048883		3729.84	0.061999		3729.84	0.06318		3729.84	0.063959
3736.32	0.026378			3798.68	0.166662		3727.92	0.234888		3727.92	0.236965		3727.92	0.253914		3727.92	0.316767		3727.92	0.335206		3727.92	0.304149		3727.92	0.05107		3727.92	0.052647		3727.92	0.048923		3727.92	0.061822		3727.92	0.062885		3727.92	0.064056
3734.45	0.024297			3797.35	0.166853		3725.99	0.235469		3725.99	0.237583		3725.99	0.254599		3725.99	0.31603		3725.99	0.336279		3725.99	0.304331		3725.99	0.051028		3725.99	0.052368		3725.99	0.048968		3725.99	0.06161		3725.99	0.062412		3725.99	0.063922
3732.59	0.021962			3796.03	0.166853		3724.06	0.235445		3724.06	0.238023		3724.06	0.253957		3724.06	0.315891		3724.06	0.337213		3724.06	0.30376		3724.06	0.050963		3724.06	0.051911		3724.06	0.048951		3724.06	0.061448		3724.06	0.061885		3724.06	0.063555
3730.73	0.020679			3794.7	0.166853		3722.13	0.234597		3722.13	0.23826		3722.13	0.25247		3722.13	0.316053		3722.13	0.337823		3722.13	0.302129		3722.13	0.050982		3722.13	0.051399		3722.13	0.0489		3722.13	0.061441		3722.13	0.061544		3722.13	0.06319
3728.86	0.022609			3793.37	0.166853		3720.2	0.233085		3720.2	0.238277		3720.2	0.251473		3720.2	0.315173		3720.2	0.337957		3720.2	0.300105		3720.2	0.051063		3720.2	0.05092		3720.2	0.048826		3720.2	0.061482		3720.2	0.061508		3720.2	0.062989
3727	0.023796			3792.04	0.166853		3718.27	0.231401		3718.27	0.238145		3718.27	0.251205		3718.27	0.313371		3718.27	0.337852		3718.27	0.298524		3718.27	0.051091		3718.27	0.050483		3718.27	0.0487		3718.27	0.061386		3718.27	0.061667		3718.27	0.06292
3725.14	0.023398			3790.71	0.166853		3716.34	0.230573		3716.34	0.238202		3716.34	0.251434		3716.34	0.312196		3716.34	0.33823		3716.34	0.29765		3716.34	0.050988		3716.34	0.05015		3716.34	0.048566		3716.34	0.061151		3716.34	0.061811		3716.34	0.062908
3723.27	0.023213			3789.38	0.166853		3714.42	0.231529		3714.42	0.238858		3714.42	0.252537		3714.42	0.312503		3714.42	0.33981		3714.42	0.297252		3714.42	0.050775		3714.42	0.050019		3714.42	0.048537		3714.42	0.060919		3714.42	0.061892		3714.42	0.063031
3721.41	0.022493			3788.06	0.166853		3712.49	0.234175		3712.49	0.24007		3712.49	0.254955		3712.49	0.314112		3712.49	0.342503		3712.49	0.296669		3712.49	0.05057		3712.49	0.050067		3712.49	0.048648		3712.49	0.060799		3712.49	0.061956		3712.49	0.06347
3719.54	0.022198			3786.73	0.166853		3710.56	0.235583		3710.56	0.240345		3710.56	0.257327		3710.56	0.315176		3710.56	0.342622		3710.56	0.29545		3710.56	0.050601		3710.56	0.050064		3710.56	0.048663		3710.56	0.060776		3710.56	0.062039		3710.56	0.064071
3717.68	0.022169			3785.4	0.166853		3708.63	0.234428		3708.63	0.239244		3708.63	0.257919		3708.63	0.314779		3708.63	0.338968		3708.63	0.294342		3708.63	0.050789		3708.63	0.049892		3708.63	0.048459		3708.63	0.060744		3708.63	0.062088		3708.63	0.064393
3715.82	0.023795			3784.07	0.166853		3706.7	0.233345		3706.7	0.238357		3706.7	0.257775		3706.7	0.314457		3706.7	0.335615		3706.7	0.2938		3706.7	0.050896		3706.7	0.0497		3706.7	0.048253		3706.7	0.060699		3706.7	0.062078		3706.7	0.064544
3713.95	0.026414			3782.74	0.166853		3704.77	0.23336		3704.77	0.238347		3704.77	0.257775		3704.77	0.314442		3704.77	0.334062		3704.77	0.293779		3704.77	0.050917		3704.77	0.04959		3704.77	0.048145		3704.77	0.060685		3704.77	0.062089		3704.77	0.064704
3712.09	0.025638			3781.41	0.166725		3702.84	0.233847		3702.84	0.238763		3702.84	0.257457		3702.84	0.313756		3702.84	0.333284		3702.84	0.294298		3702.84	0.050964		3702.84	0.049587		3702.84	0.048122		3702.84	0.060751		3702.84	0.062174		3702.84	0.064873
3710.23	0.022398			3780.09	0.166407		3700.92	0.23354		3700.92	0.238469		3700.92	0.255644		3700.92	0.311818		3700.92	0.33149		3700.92	0.295113		3700.92	0.051101		3700.92	0.049598		3700.92	0.048125		3700.92	0.060882		3700.92	0.062231		3700.92	0.064898
3708.36	0.02099			3778.76	0.166216		3698.99	0.232753		3698.99	0.237473		3698.99	0.252896		3698.99	0.309421		3698.99	0.329109		3698.99	0.295682		3698.99	0.051187		3698.99	0.049561		3698.99	0.048103		3698.99	0.060991		3698.99	0.06218		3698.99	0.064729
3706.5	0.021663			3777.43	0.166216		3697.06	0.232564		3697.06	0.236685		3697.06	0.250771		3697.06	0.307074		3697.06	0.327557		3697.06	0.295961		3697.06	0.051104		3697.06	0.04955		3697.06	0.048072		3697.06	0.061063		3697.06	0.062104		3697.06	0.064493
3704.64	0.023541			3776.1	0.166216		3695.13	0.233231		3695.13	0.236586		3695.13	0.250405		3695.13	0.305687		3695.13	0.327299		3695.13	0.296184		3695.13	0.050898		3695.13	0.049608		3695.13	0.048074		3695.13	0.061117		3695.13	0.062063		3695.13	0.064308
3702.77	0.023966			3774.77	0.166216		3693.2	0.234794		3693.2	0.237307		3693.2	0.252193		3693.2	0.306734		3693.2	0.328187		3693.2	0.296691		3693.2	0.050655		3693.2	0.049766		3693.2	0.048142		3693.2	0.061161		3693.2	0.062033		3693.2	0.064226
3700.91	0.022254			3773.44	0.166216		3691.27	0.236819		3691.27	0.238505		3691.27	0.255505		3691.27	0.310337		3691.27	0.329278		3691.27	0.297383		3691.27	0.050432		3691.27	0.050059		3691.27	0.048275		3691.27	0.061218		3691.27	0.06196		3691.27	0.064234
3699.05	0.021838			3772.11	0.166216		3689.34	0.236905		3689.34	0.238923		3689.34	0.258087		3689.34	0.313528		3689.34	0.328588		3689.34	0.297509		3689.34	0.050341		3689.34	0.050381		3689.34	0.048329		3689.34	0.061232		3689.34	0.061733		3689.34	0.064281
3697.18	0.022202			3770.79	0.166216		3687.42	0.234467		3687.42	0.238402		3687.42	0.257993		3687.42	0.313036		3687.42	0.326681		3687.42	0.297445		3687.42	0.050391		3687.42	0.050542		3687.42	0.048216		3687.42	0.06114		3687.42	0.061432		3687.42	0.06434
3695.32	0.022731			3769.46	0.166216		3685.49	0.232524		3685.49	0.238414		3685.49	0.256999		3685.49	0.311095		3685.49	0.325792		3685.49	0.298055		3685.49	0.050461		3685.49	0.050681		3685.49	0.048168		3685.49	0.0611		3685.49	0.061317		3685.49	0.064425
3693.46	0.024658			3768.13	0.166343		3683.56	0.231755		3683.56	0.239171		3683.56	0.256294		3683.56	0.309757		3683.56	0.325826		3683.56	0.299313		3683.56	0.050549		3683.56	0.050923		3683.56	0.048303		3683.56	0.061181		3683.56	0.061383		3683.56	0.064522
3691.59	0.026727			3766.8	0.166662		3681.63	0.231846		3681.63	0.240189		3681.63	0.255878		3681.63	0.30953		3681.63	0.32643		3681.63	0.301043		3681.63	0.05061		3681.63	0.051217		3681.63	0.048565		3681.63	0.06133		3681.63	0.06147		3681.63	0.064599
3689.73	0.025952			3765.47	0.166853		3679.7	0.232599		3679.7	0.240992		3679.7	0.255595		3679.7	0.310163		3679.7	0.327572		3679.7	0.302998		3679.7	0.050541		3679.7	0.051469		3679.7	0.048821		3679.7	0.06148		3679.7	0.061452		3679.7	0.064655
3687.87	0.0211			3764.14	0.166853		3677.77	0.233963		3677.77	0.241627		3677.77	0.255864		3677.77	0.31166		3677.77	0.329259		3677.77	0.30507		3677.77	0.050314		3677.77	0.051672		3677.77	0.048996		3677.77	0.061602		3677.77	0.061384		3677.77	0.064702
3686	0.020075			3762.82	0.166853		3675.84	0.234962		3675.84	0.241923		3675.84	0.256889		3675.84	0.314658		3675.84	0.330627		3675.84	0.30685		3675.84	0.050066		3675.84	0.051789		3675.84	0.049029		3675.84	0.061642		3675.84	0.061384		3675.84	0.064572
3684.14	0.021531			3761.49	0.166853		3673.92	0.234232		3673.92	0.241514		3673.92	0.257528		3673.92	0.317289		3673.92	0.330506		3673.92	0.307124		3673.92	0.050064		3673.92	0.051729		3673.92	0.048966		3673.92	0.061558		3673.92	0.061461		3673.92	0.064272
3682.27	0.022565			3760.16	0.166853		3671.99	0.233613		3671.99	0.241297		3671.99	0.258166		3671.99	0.319045		3671.99	0.3304		3671.99	0.306588		3671.99	0.050128		3671.99	0.051612		3671.99	0.048968		3671.99	0.0614		3671.99	0.061492		3671.99	0.064059
3680.41	0.023616			3758.83	0.166853		3670.06	0.232998		3670.06	0.24074		3670.06	0.258496		3670.06	0.320719		3670.06	0.329849		3670.06	0.305752		3670.06	0.050112		3670.06	0.051353		3670.06	0.048922		3670.06	0.061089		3670.06	0.061381		3670.06	0.063813
3678.55	0.026626			3757.5	0.166725		3668.13	0.231296		3668.13	0.239358		3668.13	0.2571		3668.13	0.320655		3668.13	0.32782		3668.13	0.305185		3668.13	0.050147		3668.13	0.050991		3668.13	0.048773		3668.13	0.060806		3668.13	0.061264		3668.13	0.063561
3676.68	0.028045			3756.17	0.166407		3666.2	0.229926		3666.2	0.238512		3666.2	0.25553		3666.2	0.319549		3666.2	0.326109		3666.2	0.305887		3666.2	0.050244		3666.2	0.050742		3666.2	0.0487		3666.2	0.060763		3666.2	0.061288		3666.2	0.063497
3674.82	0.022582			3754.85	0.165961		3664.27	0.229341		3664.27	0.238353		3664.27	0.254789		3664.27	0.318715		3664.27	0.325143		3664.27	0.307697		3664.27	0.050342		3664.27	0.050528		3664.27	0.048717		3664.27	0.060868		3664.27	0.061353		3664.27	0.06365
3672.96	0.023429			3753.52	0.165325		3662.34	0.22901		3662.34	0.23825		3662.34	0.254363		3662.34	0.318212		3662.34	0.324136		3662.34	0.309516		3662.34	0.050383		3662.34	0.050218		3662.34	0.048758		3662.34	0.06099		3662.34	0.061333		3662.34	0.063972
3671.09	0.025388			3752.19	0.165198		3660.42	0.228828		3660.42	0.23801		3660.42	0.25375		3660.42	0.31803		3660.42	0.322709		3660.42	0.310257		3660.42	0.050281		3660.42	0.049805		3660.42	0.048772		3660.42	0.060982		3660.42	0.061196		3660.42	0.064309
3669.23	0.021726			3750.86	0.165834		3658.49	0.229263		3658.49	0.237997		3658.49	0.253191		3658.49	0.318242		3658.49	0.321142		3658.49	0.309952		3658.49	0.050058		3658.49	0.049382		3658.49	0.048793		3658.49	0.06083		3658.49	0.061062		3658.49	0.064596
3667.37	0.020354			3749.53	0.166216		3656.56	0.230197		3656.56	0.238254		3656.56	0.252626		3656.56	0.318224		3656.56	0.319474		3656.56	0.309138		3656.56	0.049899		3656.56	0.048973		3656.56	0.04889		3656.56	0.060654		3656.56	0.061102		3656.56	0.064955
3665.5	0.021578			3748.2	0.166216		3654.63	0.230956		3654.63	0.238534		3654.63	0.251927		3654.63	0.317641		3654.63	0.318344		3654.63	0.308621		3654.63	0.049916		3654.63	0.048662		3654.63	0.04904		3654.63	0.06058		3654.63	0.061296		3654.63	0.06539
3663.64	0.022456			3746.87	0.166216		3652.7	0.232234		3652.7	0.239059		3652.7	0.251939		3652.7	0.317369		3652.7	0.318963		3652.7	0.309029		3652.7	0.049892		3652.7	0.048507		3652.7	0.049214		3652.7	0.060589		3652.7	0.061492		3652.7	0.065832
3661.78	0.022648			3745.55	0.166216		3650.77	0.234815		3650.77	0.239772		3650.77	0.253085		3650.77	0.317365		3650.77	0.321969		3650.77	0.310475		3650.77	0.049654		3650.77	0.048401		3650.77	0.049454		3650.77	0.060592		3650.77	0.061692		3650.77	0.06637
3659.91	0.023687			3744.22	0.166216		3648.84	0.235976		3648.84	0.23894		3648.84	0.253339		3648.84	0.315782		3648.84	0.325486		3648.84	0.312288		3648.84	0.049447		3648.84	0.048178		3648.84	0.049602		3648.84	0.060492		3648.84	0.061845		3648.84	0.066811
3658.05	0.025278			3742.89	0.166216		3646.92	0.233528		3646.92	0.236643		3646.92	0.251557		3646.92	0.313177		3646.92	0.326349		3646.92	0.313054		3646.92	0.049643		3646.92	0.047962		3646.92	0.049555		3646.92	0.060378		3646.92	0.06189		3646.92	0.066903
3656.19	0.023467			3741.56	0.166216		3644.99	0.231257		3644.99	0.235201		3644.99	0.250404		3644.99	0.311732		3644.99	0.326698		3644.99	0.312834		3644.99	0.049893		3644.99	0.047884		3644.99	0.049518		3644.99	0.060336		3644.99	0.061923		3644.99	0.066921
3654.32	0.023175			3740.23	0.166216		3643.06	0.230257		3643.06	0.234605		3643.06	0.250172		3643.06	0.310698		3643.06	0.327422		3643.06	0.311741		3643.06	0.050017		3643.06	0.04786		3643.06	0.049512		3643.06	0.060279		3643.06	0.061935		3643.06	0.066911
3652.46	0.027296			3738.9	0.166216		3641.13	0.230092		3641.13	0.234499		3641.13	0.250342		3641.13	0.309193		3641.13	0.327762		3641.13	0.31004		3641.13	0.050049		3641.13	0.04787		3641.13	0.049521		3641.13	0.060174		3641.13	0.061947		3641.13	0.066818
3650.6	0.029102			3737.58	0.166216		3639.2	0.230398		3639.2	0.234865		3639.2	0.250806		3639.2	0.307593		3639.2	0.327197		3639.2	0.308765		3639.2	0.050061		3639.2	0.047963		3639.2	0.049582		3639.2	0.06009		3639.2	0.062014		3639.2	0.066641
3648.73	0.025419			3736.25	0.166216		3637.27	0.231067		3637.27	0.235529		3637.27	0.251599		3637.27	0.306734		3637.27	0.326134		3637.27	0.308617		3637.27	0.050089		3637.27	0.04816		3637.27	0.049718		3637.27	0.060082		3637.27	0.062103		3637.27	0.066432
3646.87	0.021545			3734.92	0.166216		3635.34	0.231879		3635.34	0.236093		3635.34	0.252355		3635.34	0.306801		3635.34	0.324906		3635.34	0.309197		3635.34	0.050122		3635.34	0.04846		3635.34	0.049884		3635.34	0.060107		3635.34	0.062161		3635.34	0.066208
3645	0.021486			3733.59	0.166216		3633.42	0.232603		3633.42	0.23653		3633.42	0.25263		3633.42	0.307415		3633.42	0.323768		3633.42	0.309873		3633.42	0.050095		3633.42	0.048826		3633.42	0.050014		3633.42	0.060087		3633.42	0.062186		3633.42	0.065969
3643.14	0.022864			3732.26	0.166216		3631.49	0.233675		3631.49	0.237215		3631.49	0.252608		3631.49	0.308127		3631.49	0.323345		3631.49	0.310396		3631.49	0.049941		3631.49	0.049228		3631.49	0.050123		3631.49	0.060014		3631.49	0.062195		3631.49	0.065756
3641.28	0.023479			3730.93	0.166216		3629.56	0.235095		3629.56	0.237925		3629.56	0.252212		3629.56	0.30827		3629.56	0.323352		3629.56	0.310452		3629.56	0.049723		3629.56	0.049753		3629.56	0.050232		3629.56	0.059923		3629.56	0.062247		3629.56	0.06555
3639.41	0.023644			3729.61	0.166216		3627.63	0.234442		3627.63	0.237372		3627.63	0.25096		3627.63	0.306967		3627.63	0.322381		3627.63	0.30941		3627.63	0.049747		3627.63	0.050207		3627.63	0.050188		3627.63	0.059869		3627.63	0.062408		3627.63	0.065396
3637.55	0.023914			3728.28	0.166216		3625.7	0.232631		3625.7	0.236312		3625.7	0.250104		3625.7	0.305411		3625.7	0.321319		3625.7	0.307863		3625.7	0.049903		3625.7	0.050399		3625.7	0.050031		3625.7	0.059854		3625.7	0.062549		3625.7	0.065381
3635.69	0.024402			3726.95	0.166216		3623.77	0.231868		3623.77	0.235794		3623.77	0.250187		3623.77	0.304249		3623.77	0.321312		3623.77	0.306375		3623.77	0.049914		3623.77	0.050507		3623.77	0.049906		3623.77	0.059843		3623.77	0.062581		3623.77	0.065447
3633.82	0.024785			3725.62	0.166216		3621.84	0.232322		3621.84	0.235911		3621.84	0.25109		3621.84	0.303293		3621.84	0.322653		3621.84	0.30513		3621.84	0.049742		3621.84	0.050575		3621.84	0.049833		3621.84	0.059852		3621.84	0.062504		3621.84	0.065579
3631.96	0.027742			3724.29	0.166216		3619.92	0.233277		3619.92	0.23641		3619.92	0.252481		3619.92	0.302083		3619.92	0.325003		3619.92	0.303878		3619.92	0.049477		3619.92	0.050585		3619.92	0.049774		3619.92	0.059887		3619.92	0.062325		3619.92	0.065766
3630.1	0.029887			3722.96	0.166216		3617.99	0.23341		3617.99	0.236639		3617.99	0.253314		3617.99	0.300461		3617.99	0.326659		3617.99	0.302299		3617.99	0.049337		3617.99	0.050518		3617.99	0.049676		3617.99	0.059922		3617.99	0.062148		3617.99	0.065891
3628.23	0.024407			3721.63	0.166216		3616.06	0.232933		3616.06	0.23667		3616.06	0.253383		3616.06	0.299315		3616.06	0.327104		3616.06	0.300874		3616.06	0.049303		3616.06	0.050417		3616.06	0.049563		3616.06	0.059942		3616.06	0.06206		3616.06	0.0659
3626.37	0.022061			3720.31	0.166216		3614.13	0.232456		3614.13	0.23683		3614.13	0.253075		3614.13	0.29882		3614.13	0.327037		3614.13	0.299605		3614.13	0.049239		3614.13	0.050319		3614.13	0.049437		3614.13	0.059933		3614.13	0.061983		3614.13	0.065851
3624.51	0.023616			3718.98	0.166216		3612.2	0.231981		3612.2	0.237038		3612.2	0.252346		3612.2	0.298915		3612.2	0.326709		3612.2	0.298585		3612.2	0.049191		3612.2	0.050239		3612.2	0.049344		3612.2	0.059889		3612.2	0.061881		3612.2	0.065789
3622.64	0.026023			3717.65	0.166025		3610.27	0.232023		3610.27	0.237332		3610.27	0.251563		3610.27	0.300025		3610.27	0.326737		3610.27	0.298407		3610.27	0.049186		3610.27	0.050207		3610.27	0.049364		3610.27	0.059876		3610.27	0.061736		3610.27	0.065728
3620.78	0.027621			3716.32	0.165389		3608.34	0.232219		3608.34	0.237257		3608.34	0.250671		3608.34	0.301869		3608.34	0.326748		3608.34	0.298947		3608.34	0.049246		3608.34	0.050159		3608.34	0.049432		3608.34	0.059916		3608.34	0.061536		3608.34	0.065622
3618.92	0.026088			3714.99	0.164944		3606.42	0.231484		3606.42	0.236336		3606.42	0.249407		3606.42	0.303242		3606.42	0.32577		3606.42	0.299367		3606.42	0.04939		3606.42	0.050013		3606.42	0.049451		3606.42	0.059965		3606.42	0.061413		3606.42	0.065488
3617.05	0.024967			3713.66	0.164944		3604.49	0.230643		3604.49	0.235309		3604.49	0.248555		3604.49	0.304156		3604.49	0.324543		3604.49	0.299564		3604.49	0.049469		3604.49	0.049807		3604.49	0.049462		3604.49	0.059989		3604.49	0.061406		3604.49	0.065385
3615.19	0.026162			3712.34	0.164817		3602.56	0.230777		3602.56	0.23456		3602.56	0.248898		3602.56	0.305365		3602.56	0.323726		3602.56	0.299984		3602.56	0.04941		3602.56	0.049581		3602.56	0.049501		3602.56	0.059982		3602.56	0.061424		3602.56	0.065297
3613.33	0.026491			3711.01	0.1645		3600.63	0.231504		3600.63	0.23377		3600.63	0.250498		3600.63	0.306995		3600.63	0.322927		3600.63	0.300672		3600.63	0.049312		3600.63	0.049348		3600.63	0.049525		3600.63	0.059985		3600.63	0.061473		3600.63	0.065202
3611.46	0.026855			3709.68	0.164183		3598.7	0.231899		3598.7	0.232903		3598.7	0.252587		3598.7	0.308745		3598.7	0.32205		3598.7	0.301201		3598.7	0.049267		3598.7	0.049142		3598.7	0.049516		3598.7	0.060031		3598.7	0.061596		3598.7	0.065115
3609.6	0.027184			3708.35	0.163866		3596.77	0.231949		3596.77	0.232179		3596.77	0.254273		3596.77	0.310356		3596.77	0.321563		3596.77	0.30144		3596.77	0.049249		3596.77	0.048962		3596.77	0.049515		3596.77	0.060073		3596.77	0.061738		3596.77	0.065091
3607.73	0.025579			3707.02	0.163676		3594.84	0.23174		3594.84	0.231533		3594.84	0.254731		3594.84	0.311479		3594.84	0.321409		3594.84	0.301565		3594.84	0.049252		3594.84	0.048777		3594.84	0.04949		3594.84	0.060099		3594.84	0.061852		3594.84	0.065168
3605.87	0.024821			3705.69	0.163676		3592.92	0.231239		3592.92	0.231075		3592.92	0.253819		3592.92	0.312055		3592.92	0.3214		3592.92	0.30151		3592.92	0.049273		3592.92	0.048607		3592.92	0.049402		3592.92	0.060126		3592.92	0.061954		3592.92	0.06528
3604.01	0.025815			3704.37	0.163803		3590.99	0.231283		3590.99	0.231323		3590.99	0.252917		3590.99	0.312907		3590.99	0.322061		3590.99	0.301557		3590.99	0.049249		3590.99	0.048491		3590.99	0.049317		3590.99	0.060151		3590.99	0.062055		3590.99	0.065352
3602.14	0.026707			3703.04	0.164119		3589.06	0.232322		3589.06	0.232522		3589.06	0.25299		3589.06	0.314565		3589.06	0.323784		3589.06	0.302242		3589.06	0.049164		3589.06	0.048452		3589.06	0.049284		3589.06	0.060184		3589.06	0.062167		3589.06	0.065409
3600.28	0.026647			3701.71	0.164436		3587.13	0.232685		3587.13	0.233712		3587.13	0.253334		3587.13	0.315601		3587.13	0.325331		3587.13	0.30321		3587.13	0.04915		3587.13	0.048459		3587.13	0.049239		3587.13	0.060183		3587.13	0.062263		3587.13	0.06545
3598.42	0.026887			3700.38	0.164753		3585.2	0.231376		3585.2	0.233708		3585.2	0.253071		3585.2	0.314672		3585.2	0.325235		3585.2	0.30357		3585.2	0.049234		3585.2	0.048426		3585.2	0.049107		3585.2	0.060102		3585.2	0.062283		3585.2	0.065417
3596.55	0.027552			3699.05	0.165261		3583.27	0.230265		3583.27	0.233345		3583.27	0.252858		3583.27	0.313295		3583.27	0.324432		3583.27	0.303713		3583.27	0.04927		3583.27	0.048406		3583.27	0.048954		3583.27	0.060022		3583.27	0.062262		3583.27	0.065334
3594.69	0.027236			3697.72	0.166216		3581.34	0.229903		3581.34	0.233189		3581.34	0.252858		3581.34	0.312097		3581.34	0.32341		3581.34	0.303993		3581.34	0.049258		3581.34	0.048474		3581.34	0.048825		3581.34	0.059983		3581.34	0.062257		3581.34	0.065249
3592.83	0.026881			3696.39	0.166853		3579.42	0.229735		3579.42	0.233063		3579.42	0.252564		3579.42	0.310714		3579.42	0.322091		3579.42	0.304307		3579.42	0.049241		3579.42	0.048619		3579.42	0.048733		3579.42	0.059978		3579.42	0.062282		3579.42	0.06521
3590.96	0.028503			3695.07	0.166853		3577.49	0.229474		3577.49	0.232814		3577.49	0.251607		3577.49	0.3091		3577.49	0.320719		3577.49	0.304477		3577.49	0.049219		3577.49	0.04877		3577.49	0.048672		3577.49	0.060001		3577.49	0.062303		3577.49	0.065223
3589.1	0.030134			3693.74	0.166853		3575.56	0.229171		3575.56	0.232478		3575.56	0.250132		3575.56	0.307503		3575.56	0.319505		3575.56	0.304356		3575.56	0.049209		3575.56	0.048878		3575.56	0.048631		3575.56	0.060033		3575.56	0.062283		3575.56	0.065238
3587.24	0.028369			3692.41	0.166853		3573.63	0.228972		3573.63	0.232193		3573.63	0.248775		3573.63	0.306198		3573.63	0.31856		3573.63	0.304144		3573.63	0.049227		3573.63	0.048968		3573.63	0.048617		3573.63	0.060065		3573.63	0.062228		3573.63	0.065224
3585.37	0.026565			3691.08	0.166725		3571.7	0.229297		3571.7	0.232265		3571.7	0.248378		3571.7	0.305624		3571.7	0.318344		3571.7	0.304302		3571.7	0.049203		3571.7	0.049087		3571.7	0.048649		3571.7	0.060111		3571.7	0.062173		3571.7	0.065202
3583.51	0.026928			3689.75	0.166407		3569.77	0.230576		3569.77	0.232891		3569.77	0.249454		3569.77	0.30601		3569.77	0.319301		3569.77	0.305034		3569.77	0.049068		3569.77	0.049246		3569.77	0.048734		3569.77	0.060174		3569.77	0.062111		3569.77	0.0652
3581.65	0.02758			3688.42	0.166216		3567.84	0.232217		3567.84	0.233401		3567.84	0.251639		3567.84	0.306452		3567.84	0.320674		3567.84	0.305842		3567.84	0.048899		3567.84	0.049402		3567.84	0.048783		3567.84	0.060182		3567.84	0.061984		3567.84	0.06515
3579.78	0.027899			3687.1	0.166216		3565.92	0.232138		3565.92	0.232743		3565.92	0.253112		3565.92	0.305278		3565.92	0.320418		3565.92	0.305651		3565.92	0.048908		3565.92	0.049484		3565.92	0.048656		3565.92	0.060083		3565.92	0.061812		3565.92	0.064963
3577.92	0.028074			3685.77	0.166025		3563.99	0.230725		3563.99	0.231877		3563.99	0.253324		3563.99	0.303381		3563.99	0.319027		3563.99	0.304885		3563.99	0.049018		3563.99	0.049529		3563.99	0.048503		3563.99	0.059994		3563.99	0.061706		3563.99	0.064789
3576.06	0.028094			3684.44	0.165389		3562.06	0.22964		3562.06	0.231683		3562.06	0.253094		3562.06	0.302079		3562.06	0.317827		3562.06	0.304266		3562.06	0.049075		3562.06	0.049588		3562.06	0.048455		3562.06	0.059946		3562.06	0.061665		3562.06	0.064686
3574.19	0.028152			3683.11	0.164944		3560.13	0.228925		3560.13	0.231896		3560.13	0.25226		3560.13	0.301391		3560.13	0.316646		3560.13	0.303596		3560.13	0.049114		3560.13	0.04965		3560.13	0.048466		3560.13	0.059908		3560.13	0.06169		3560.13	0.064597
3572.33	0.028695			3681.78	0.164944		3558.2	0.228359		3558.2	0.232089		3558.2	0.250885		3558.2	0.301141		3558.2	0.315251		3558.2	0.302632		3558.2	0.049176		3558.2	0.049712		3558.2	0.048464		3558.2	0.059887		3558.2	0.061781		3558.2	0.06452
3570.46	0.0305			3680.45	0.164944		3556.27	0.228136		3556.27	0.232174		3556.27	0.249886		3556.27	0.301292		3556.27	0.314106		3556.27	0.301477		3556.27	0.049215		3556.27	0.049762		3556.27	0.048424		3556.27	0.059888		3556.27	0.061903		3556.27	0.064475
3568.6	0.031951			3679.13	0.164944		3554.34	0.228311		3554.34	0.232315		3554.34	0.249903		3554.34	0.301779		3554.34	0.31379		3554.34	0.300366		3554.34	0.049184		3554.34	0.049792		3554.34	0.048364		3554.34	0.059915		3554.34	0.062041		3554.34	0.064475
3566.74	0.030483			3677.8	0.164944		3552.42	0.228482		3552.42	0.232429		3552.42	0.250626		3552.42	0.302267		3552.42	0.314052		3552.42	0.299509		3552.42	0.049118		3552.42	0.049817		3552.42	0.048297		3552.42	0.059956		3552.42	0.062168		3552.42	0.064524
3564.87	0.029062			3676.47	0.164944		3550.49	0.228473		3550.49	0.232382		3550.49	0.251316		3550.49	0.302554		3550.49	0.314341		3550.49	0.299143		3550.49	0.049071		3550.49	0.04985		3550.49	0.048233		3550.49	0.059984		3550.49	0.06222		3550.49	0.064586
3563.01	0.029236			3675.14	0.164944		3548.56	0.22866		3548.56	0.232391		3548.56	0.251699		3548.56	0.30292		3548.56	0.314835		3548.56	0.299227		3548.56	0.049013		3548.56	0.049897		3548.56	0.048177		3548.56	0.059987		3548.56	0.062176		3548.56	0.064643
3561.15	0.029496			3673.81	0.164944		3546.63	0.22891		3546.63	0.232332		3546.63	0.251503		3546.63	0.303212		3546.63	0.315495		3546.63	0.299264		3546.63	0.048969		3546.63	0.049933		3546.63	0.048118		3546.63	0.05999		3546.63	0.062056		3546.63	0.064692
3559.28	0.029655			3672.48	0.164817		3544.7	0.22854		3544.7	0.231793		3544.7	0.250457		3544.7	0.302717		3544.7	0.315681		3544.7	0.298769		3544.7	0.049026		3544.7	0.049917		3544.7	0.048043		3544.7	0.059986		3544.7	0.061888		3544.7	0.06472
3557.42	0.029845			3671.16	0.1645		3542.77	0.227732		3542.77	0.23114		3542.77	0.249224		3542.77	0.301705		3542.77	0.31541		3542.77	0.298035		3542.77	0.049138		3542.77	0.04985		3542.77	0.047975		3542.77	0.059929		3542.77	0.061713		3542.77	0.06473
3555.56	0.030319			3669.83	0.164309		3540.84	0.227218		3540.84	0.230874		3540.84	0.248537		3540.84	0.301065		3540.84	0.315368		3540.84	0.297492		3540.84	0.049214		3540.84	0.049756		3540.84	0.04794		3540.84	0.059834		3540.84	0.061557		3540.84	0.064717
3553.69	0.030785			3668.5	0.164309		3538.92	0.227162		3538.92	0.230873		3538.92	0.248492		3538.92	0.301053		3538.92	0.315901		3538.92	0.297167		3538.92	0.049248		3538.92	0.049652		3538.92	0.047936		3538.92	0.059748		3538.92	0.061392		3538.92	0.064657
3551.83	0.030485			3667.17	0.164436		3536.99	0.227168		3536.99	0.230856		3536.99	0.248687		3536.99	0.301301		3536.99	0.3167		3536.99	0.297018		3536.99	0.049277		3536.99	0.049542		3536.99	0.047938		3536.99	0.059682		3536.99	0.061192		3536.99	0.064543
3549.97	0.030817			3665.84	0.164753		3535.06	0.227004		3535.06	0.230821		3535.06	0.248664		3535.06	0.301462		3535.06	0.317348		3535.06	0.296999		3535.06	0.049317		3535.06	0.049435		3535.06	0.047927		3535.06	0.059637		3535.06	0.06102		3535.06	0.064418
3548.1	0.031935			3664.51	0.164944		3533.13	0.226996		3533.13	0.230949		3533.13	0.248526		3533.13	0.301839		3533.13	0.317923		3533.13	0.297003		3533.13	0.049325		3533.13	0.049351		3533.13	0.047929		3533.13	0.05961		3533.13	0.060916		3533.13	0.064355
3546.24	0.031863			3663.18	0.164944		3531.2	0.227385		3531.2	0.231312		3531.2	0.248519		3531.2	0.302829		3531.2	0.318674		3531.2	0.296831		3531.2	0.049261		3531.2	0.049301		3531.2	0.047957		3531.2	0.059581		3531.2	0.060855		3531.2	0.064349
3544.38	0.031208			3661.86	0.165134		3529.27	0.22791		3529.27	0.23171		3529.27	0.248509		3529.27	0.304295		3529.27	0.3196		3529.27	0.296348		3529.27	0.049188		3529.27	0.049282		3529.27	0.047997		3529.27	0.059557		3529.27	0.060829		3529.27	0.064339
3542.51	0.031112			3660.53	0.16577		3527.34	0.228208		3527.34	0.231758		3527.34	0.248322		3527.34	0.30574		3527.34	0.320437		3527.34	0.295853		3527.34	0.049181		3527.34	0.049271		3527.34	0.04804		3527.34	0.05955		3527.34	0.060842		3527.34	0.064308
3540.65	0.031357			3659.2	0.166216		3525.42	0.228309		3525.42	0.231448		3525.42	0.248069		3525.42	0.306866		3525.42	0.321057		3525.42	0.295757		3525.42	0.049204		3525.42	0.049251		3525.42	0.04808		3525.42	0.059517		3525.42	0.060869		3525.42	0.064301
3538.79	0.031876			3657.87	0.166216		3523.49	0.228226		3523.49	0.231107		3523.49	0.247835		3523.49	0.307644		3523.49	0.321319		3523.49	0.295977		3523.49	0.049218		3523.49	0.049213		3523.49	0.048079		3523.49	0.059446		3523.49	0.060911		3523.49	0.064361
3536.92	0.032179			3656.54	0.166216		3521.56	0.227865		3521.56	0.230843		3521.56	0.247589		3521.56	0.308082		3521.56	0.321179		3521.56	0.296247		3521.56	0.049235		3521.56	0.04914		3521.56	0.048018		3521.56	0.059378		3521.56	0.060975		3521.56	0.064456
3535.06	0.031966			3655.21	0.166216		3519.63	0.227438		3519.63	0.230562		3519.63	0.247418		3519.63	0.308326		3519.63	0.321108		3519.63	0.29655		3519.63	0.049259		3519.63	0.049075		3519.63	0.047941		3519.63	0.059351		3519.63	0.061006		3519.63	0.064534
3533.19	0.03213			3653.89	0.166216		3517.7	0.227136		3517.7	0.230242		3517.7	0.247373		3517.7	0.30846		3517.7	0.321267		3517.7	0.296921		3517.7	0.049303		3517.7	0.049069		3517.7	0.047873		3517.7	0.059377		3517.7	0.060976		3517.7	0.064567
3531.33	0.03279			3652.56	0.166216		3515.77	0.226985		3515.77	0.230075		3515.77	0.247441		3515.77	0.308467		3515.77	0.321422		3515.77	0.297277		3515.77	0.049351		3515.77	0.049111		3515.77	0.047823		3515.77	0.059431		3515.77	0.060918		3515.77	0.064546
3529.47	0.033293			3651.23	0.166025		3513.84	0.227068		3513.84	0.230178		3513.84	0.247625		3513.84	0.308357		3513.84	0.321589		3513.84	0.297587		3513.84	0.049348		3513.84	0.049179		3513.84	0.047819		3513.84	0.059492		3513.84	0.060868		3513.84	0.064485
3527.6	0.033134			3649.9	0.165389		3511.92	0.227405		3511.92	0.230307		3511.92	0.247836		3511.92	0.308156		3511.92	0.321787		3511.92	0.297899		3511.92	0.049303		3511.92	0.049268		3511.92	0.047831		3511.92	0.059561		3511.92	0.06082		3511.92	0.064393
3525.74	0.033264			3648.57	0.164944		3509.99	0.227683		3509.99	0.230112		3509.99	0.247839		3509.99	0.307805		3509.99	0.321794		3509.99	0.298288		3509.99	0.049286		3509.99	0.049377		3509.99	0.047819		3509.99	0.059614		3509.99	0.060739		3509.99	0.064271
3523.88	0.033378			3647.24	0.164944		3508.06	0.227689		3508.06	0.229639		3508.06	0.24753		3508.06	0.307255		3508.06	0.321717		3508.06	0.298881		3508.06	0.049301		3508.06	0.049485		3508.06	0.047807		3508.06	0.059624		3508.06	0.060625		3508.06	0.064144
3522.01	0.033159			3645.92	0.165134		3506.13	0.227813		3506.13	0.229319		3506.13	0.247207		3506.13	0.306797		3506.13	0.322151		3506.13	0.299847		3506.13	0.049276		3506.13	0.049562		3506.13	0.047831		3506.13	0.059631		3506.13	0.060523		3506.13	0.064042
3520.15	0.033396			3644.59	0.16577		3504.2	0.228099		3504.2	0.229252		3504.2	0.246951		3504.2	0.306502		3504.2	0.323178		3504.2	0.301209		3504.2	0.049214		3504.2	0.049615		3504.2	0.047876		3504.2	0.059661		3504.2	0.060452		3504.2	0.063971
3518.29	0.033765			3643.26	0.166216		3502.27	0.227981		3502.27	0.229146		3502.27	0.246436		3502.27	0.306015		3502.27	0.324166		3502.27	0.30262		3502.27	0.049201		3502.27	0.049658		3502.27	0.047887		3502.27	0.059689		3502.27	0.060412		3502.27	0.063926
3516.42	0.033982			3641.93	0.166216		3500.34	0.227595		3500.34	0.228914		3500.34	0.245814		3500.34	0.305344		3500.34	0.324975		3500.34	0.303774		3500.34	0.04924		3500.34	0.049669		3500.34	0.047868		3500.34	0.059717		3500.34	0.060402		3500.34	0.063893
3514.56	0.034143			3640.6	0.166279		3498.42	0.227475		3498.42	0.228729		3498.42	0.245511		3498.42	0.30481		3498.42	0.325898		3498.42	0.304764		3498.42	0.049258		3498.42	0.049645		3498.42	0.047872		3498.42	0.059741		3498.42	0.060416		3498.42	0.063878
3512.7	0.03446			3639.27	0.166598		3496.49	0.227529		3496.49	0.228678		3496.49	0.245472		3496.49	0.304421		3496.49	0.3266		3496.49	0.305592		3496.49	0.04925		3496.49	0.049584		3496.49	0.047891		3496.49	0.059733		3496.49	0.060429		3496.49	0.063881
3510.83	0.034791			3637.94	0.166853		3494.56	0.227508		3494.56	0.228743		3494.56	0.245469		3494.56	0.303939		3494.56	0.326777		3494.56	0.306113		3494.56	0.049262		3494.56	0.049478		3494.56	0.047886		3494.56	0.059685		3494.56	0.060415		3494.56	0.063874
3508.97	0.034708			3636.62	0.166853		3492.63	0.227464		3492.63	0.228949		3492.63	0.245566		3492.63	0.303338		3492.63	0.326801		3492.63	0.30642		3492.63	0.049295		3492.63	0.049364		3492.63	0.047856		3492.63	0.059624		3492.63	0.060353		3492.63	0.063861
3507.11	0.034937			3635.29	0.166917		3490.7	0.227543		3490.7	0.229341		3490.7	0.24591		3490.7	0.302814		3490.7	0.326895		3490.7	0.306737		3490.7	0.049299		3490.7	0.049264		3490.7	0.04781		3490.7	0.059584		3490.7	0.060251		3490.7	0.063879
3505.24	0.035478			3633.96	0.167236		3488.77	0.227672		3488.77	0.229803		3488.77	0.246434		3488.77	0.302471		3488.77	0.326883		3488.77	0.307084		3488.77	0.049266		3488.77	0.049149		3488.77	0.047751		3488.77	0.059574		3488.77	0.060158		3488.77	0.063938
3503.38	0.035458			3632.63	0.167491		3486.84	0.227688		3486.84	0.230129		3486.84	0.246968		3486.84	0.30237		3486.84	0.326817		3486.84	0.307451		3486.84	0.049219		3486.84	0.049019		3486.84	0.047703		3486.84	0.05958		3486.84	0.060087		3486.84	0.064016
3501.52	0.035284			3631.3	0.167491		3484.92	0.227777		3484.92	0.230357		3484.92	0.247543		3484.92	0.302525		3484.92	0.327063		3484.92	0.308029		3484.92	0.049174		3484.92	0.0489		3484.92	0.047697		3484.92	0.059586		3484.92	0.059997		3484.92	0.06412
3499.65	0.035449			3629.97	0.167491		3482.99	0.228065		3482.99	0.230629		3482.99	0.248185		3482.99	0.302651		3482.99	0.327684		3482.99	0.308786		3482.99	0.049137		3482.99	0.048777		3482.99	0.047738		3482.99	0.059585		3482.99	0.059884		3482.99	0.064281
3497.79	0.035695			3628.65	0.167491		3481.06	0.228195		3481.06	0.23086		3481.06	0.248473		3481.06	0.302369		3481.06	0.328186		3481.06	0.309308		3481.06	0.049121		3481.06	0.048643		3481.06	0.047787		3481.06	0.059574		3481.06	0.059786		3481.06	0.0645
3495.92	0.035922			3627.32	0.167491		3479.13	0.22804		3479.13	0.230993		3479.13	0.248165		3479.13	0.301814		3479.13	0.328205		3479.13	0.30942		3479.13	0.049122		3479.13	0.048527		3479.13	0.047824		3479.13	0.059554		3479.13	0.059738		3479.13	0.06474
3494.06	0.036059			3625.99	0.167491		3477.2	0.227917		3477.2	0.231143		3477.2	0.247657		3477.2	0.301387		3477.2	0.327867		3477.2	0.309337		3477.2	0.049112		3477.2	0.048418		3477.2	0.04788		3477.2	0.059529		3477.2	0.059719		3477.2	0.064974
3492.2	0.036178			3624.66	0.167683		3475.27	0.227899		3475.27	0.231334		3475.27	0.247265		3475.27	0.301148		3475.27	0.327324		3475.27	0.309116		3475.27	0.049096		3475.27	0.0483		3475.27	0.047964		3475.27	0.059504		3475.27	0.059704		3475.27	0.0652
3490.33	0.036429			3623.33	0.168322		3473.34	0.227896		3473.34	0.231527		3473.34	0.247065		3473.34	0.300899		3473.34	0.326645		3473.34	0.308619		3473.34	0.049101		3473.34	0.048184		3473.34	0.048048		3473.34	0.059494		3473.34	0.059708		3473.34	0.065437
3488.47	0.036712			3622	0.168834		3471.42	0.228003		3471.42	0.231719		3471.42	0.247123		3471.42	0.30066		3471.42	0.325933		3471.42	0.307931		3471.42	0.049126		3471.42	0.048081		3471.42	0.048115		3471.42	0.059505		3471.42	0.059734		3471.42	0.065669
3486.61	0.03683			3620.68	0.169155		3469.49	0.228245		3469.49	0.231884		3469.49	0.247407		3469.49	0.300646		3469.49	0.325303		3469.49	0.307298		3469.49	0.049148		3469.49	0.047979		3469.49	0.048183		3469.49	0.05952		3469.49	0.059749		3469.49	0.065842
3484.74	0.037012			3619.35	0.169411		3467.56	0.228465		3467.56	0.231984		3467.56	0.247775		3467.56	0.300939		3467.56	0.324849		3467.56	0.306783		3467.56	0.049148		3467.56	0.047879		3467.56	0.048261		3467.56	0.059531		3467.56	0.059731		3467.56	0.065954
3482.88	0.03725			3618.02	0.169411		3465.63	0.228622		3465.63	0.232111		3465.63	0.248125		3465.63	0.301596		3465.63	0.324741		3465.63	0.306275		3465.63	0.049112		3465.63	0.047811		3465.63	0.048331		3465.63	0.059545		3465.63	0.059689		3465.63	0.066044
3481.02	0.037348			3616.69	0.169475		3463.7	0.22878		3463.7	0.232391		3463.7	0.248397		3463.7	0.302524		3463.7	0.324985		3463.7	0.30566		3463.7	0.04905		3463.7	0.04778		3463.7	0.04838		3463.7	0.059572		3463.7	0.059653		3463.7	0.066125
3479.15	0.037336			3615.36	0.169796		3461.77	0.228842		3461.77	0.232676		3461.77	0.248508		3461.77	0.303424		3461.77	0.325296		3461.77	0.305052		3461.77	0.049016		3461.77	0.047774		3461.77	0.048415		3461.77	0.059627		3461.77	0.059667		3461.77	0.066197
3477.29	0.037576			3614.03	0.170053		3459.84	0.228771		3459.84	0.232753		3459.84	0.248516		3459.84	0.304217		3459.84	0.325585		3459.84	0.304607		3459.84	0.049044		3459.84	0.047794		3459.84	0.048461		3459.84	0.059711		3459.84	0.059714		3459.84	0.066269
3475.43	0.037827			3612.7	0.170053		3457.92	0.228775		3457.92	0.232699		3457.92	0.248587		3457.92	0.305022		3457.92	0.32589		3457.92	0.30418		3457.92	0.049098		3457.92	0.047841		3457.92	0.048514		3457.92	0.05979		3457.92	0.059727		3457.92	0.066358
3473.56	0.037963			3611.38	0.170246		3455.99	0.228907		3455.99	0.232638		3455.99	0.248742		3455.99	0.305876		3455.99	0.326052		3455.99	0.303668		3455.99	0.049132		3455.99	0.047904		3455.99	0.048539		3455.99	0.059822		3455.99	0.059701		3455.99	0.066462
3471.7	0.038023			3610.05	0.170889		3454.06	0.229029		3454.06	0.232542		3454.06	0.248946		3454.06	0.306745		3454.06	0.325948		3454.06	0.303134		3454.06	0.049136		3454.06	0.047967		3454.06	0.048521		3454.06	0.059822		3454.06	0.059668		3454.06	0.066552
3469.84	0.038136			3608.72	0.171405		3452.13	0.229174		3452.13	0.232446		3452.13	0.24921		3452.13	0.307634		3452.13	0.3256		3452.13	0.302545		3452.13	0.049127		3452.13	0.048035		3452.13	0.048492		3452.13	0.059818		3452.13	0.059635		3452.13	0.066646
3467.97	0.038374			3607.39	0.171727		3450.2	0.22953		3450.2	0.232472		3450.2	0.249547		3450.2	0.308661		3450.2	0.325127		3450.2	0.301879		3450.2	0.049117		3450.2	0.048129		3450.2	0.048485		3450.2	0.059786		3450.2	0.059606		3450.2	0.06675
3466.11	0.03855			3606.06	0.172243		3448.27	0.230025		3448.27	0.232586		3448.27	0.249864		3448.27	0.309878		3448.27	0.324557		3448.27	0.301044		3448.27	0.049101		3448.27	0.048241		3448.27	0.048499		3448.27	0.059731		3448.27	0.059594		3448.27	0.06682
3464.25	0.038773			3604.73	0.173213		3446.34	0.230222		3446.34	0.232646		3446.34	0.249924		3446.34	0.311182		3446.34	0.32375		3446.34	0.299838		3446.34	0.049101		3446.34	0.048338		3446.34	0.048518		3446.34	0.059698		3446.34	0.059607		3446.34	0.066851
3462.38	0.039099			3603.41	0.173925		3444.42	0.230126		3444.42	0.232682		3444.42	0.249685		3444.42	0.31251		3444.42	0.322708		3444.42	0.298424		3444.42	0.049119		3444.42	0.048397		3444.42	0.048536		3444.42	0.059683		3444.42	0.059643		3444.42	0.066873
3460.52	0.03918			3602.08	0.173925		3442.49	0.230111		3442.49	0.23278		3442.49	0.249363		3442.49	0.313637		3442.49	0.321569		3442.49	0.297038		3442.49	0.049133		3442.49	0.048429		3442.49	0.04856		3442.49	0.059668		3442.49	0.059685		3442.49	0.066873
3458.65	0.039281			3600.75	0.17399		3440.56	0.230136		3440.56	0.232871		3440.56	0.249168		3440.56	0.314208		3440.56	0.320523		3440.56	0.295662		3440.56	0.049151		3440.56	0.048447		3440.56	0.048594		3440.56	0.059644		3440.56	0.059713		3440.56	0.066831
3456.79	0.039478			3599.42	0.174314		3438.63	0.230105		3438.63	0.232966		3438.63	0.249232		3438.63	0.314326		3438.63	0.319776		3438.63	0.294441		3438.63	0.049175		3438.63	0.048465		3438.63	0.048628		3438.63	0.059598		3438.63	0.059739		3438.63	0.066766
3454.93	0.039643			3598.09	0.174574		3436.7	0.230136		3436.7	0.233234		3436.7	0.249473		3436.7	0.314156		3436.7	0.319298		3436.7	0.293499		3436.7	0.049198		3436.7	0.048478		3436.7	0.048664		3436.7	0.059543		3436.7	0.05977		3436.7	0.066698
3453.06	0.039821			3596.76	0.174574		3434.77	0.230228		3434.77	0.233661		3434.77	0.249728		3434.77	0.313564		3434.77	0.318914		3434.77	0.292639		3434.77	0.049215		3434.77	0.048459		3434.77	0.048715		3434.77	0.059513		3434.77	0.05979		3434.77	0.066632
3451.2	0.040138			3595.44	0.174639		3432.84	0.230246		3432.84	0.234024		3432.84	0.249968		3432.84	0.312612		3432.84	0.318488		3432.84	0.291729		3432.84	0.049215		3432.84	0.048412		3432.84	0.048765		3432.84	0.059522		3432.84	0.059791		3432.84	0.066568
3449.34	0.040613			3594.11	0.174964		3430.92	0.230164		3430.92	0.234231		3430.92	0.250194		3430.92	0.3116		3430.92	0.317939		3430.92	0.290792		3430.92	0.04922		3430.92	0.048355		3430.92	0.048776		3430.92	0.059538		3430.92	0.059787		3430.92	0.066492
3447.47	0.040707			3592.78	0.175224		3428.99	0.230128		3428.99	0.23441		3428.99	0.25034		3428.99	0.310678		3428.99	0.317244		3428.99	0.289786		3428.99	0.049245		3428.99	0.048285		3428.99	0.048768		3428.99	0.059528		3428.99	0.059791		3428.99	0.066397
3445.61	0.040657			3591.45	0.175224		3427.06	0.230192		3427.06	0.234688		3427.06	0.250307		3427.06	0.309811		3427.06	0.316475		3427.06	0.288792		3427.06	0.049263		3427.06	0.048201		3427.06	0.048793		3427.06	0.059511		3427.06	0.059802		3427.06	0.066312
3443.75	0.040894			3590.12	0.175419		3425.13	0.230317		3425.13	0.235006		3425.13	0.25007		3425.13	0.309088		3425.13	0.315798		3425.13	0.288046		3425.13	0.049257		3425.13	0.048123		3425.13	0.048845		3425.13	0.059521		3425.13	0.059817		3425.13	0.066273
3441.88	0.041016			3588.79	0.176004		3423.2	0.230532		3423.2	0.235242		3423.2	0.249717		3423.2	0.308689		3423.2	0.315283		3423.2	0.287591		3423.2	0.049235		3423.2	0.048045		3423.2	0.048875		3423.2	0.05954		3423.2	0.059844		3423.2	0.06628
3440.02	0.04115			3587.46	0.176526		3421.27	0.230712		3421.27	0.235369		3421.27	0.24931		3421.27	0.308579		3421.27	0.314762		3421.27	0.287243		3421.27	0.049222		3421.27	0.047951		3421.27	0.048866		3421.27	0.059546		3421.27	0.059895		3421.27	0.066285
3438.16	0.041237			3586.14	0.176526		3419.34	0.230609		3419.34	0.235406		3419.34	0.248991		3419.34	0.308603		3419.34	0.314137		3419.34	0.286967		3419.34	0.049247		3419.34	0.047847		3419.34	0.048841		3419.34	0.05954		3419.34	0.059971		3419.34	0.066244
3436.29	0.041366			3584.81	0.176526		3417.42	0.23029		3417.42	0.235425		3417.42	0.248889		3417.42	0.308702		3417.42	0.313726		3417.42	0.286913		3417.42	0.049307		3417.42	0.047753		3417.42	0.048816		3417.42	0.059519		3417.42	0.060044		3417.42	0.06618
3434.43	0.041865			3583.48	0.176526		3415.49	0.230051		3415.49	0.235482		3415.49	0.248875		3415.49	0.308819		3415.49	0.313856		3415.49	0.287016		3415.49	0.04936		3415.49	0.047687		3415.49	0.048791		3415.49	0.059489		3415.49	0.060095		3415.49	0.066119
3432.57	0.042149			3582.15	0.176591		3413.56	0.230038		3413.56	0.23554		3413.56	0.248815		3413.56	0.30881		3413.56	0.314379		3413.56	0.287122		3413.56	0.049377		3413.56	0.047658		3413.56	0.048765		3413.56	0.059473		3413.56	0.060131		3413.56	0.066059
3430.7	0.042097			3580.82	0.176917		3411.63	0.230146		3411.63	0.235561		3411.63	0.248706		3411.63	0.308599		3411.63	0.314958		3411.63	0.287309		3411.63	0.049368		3411.63	0.047646		3411.63	0.04875		3411.63	0.059481		3411.63	0.060161		3411.63	0.065982
3428.84	0.0422			3579.49	0.177505		3409.7	0.230194		3409.7	0.235591		3409.7	0.248596		3409.7	0.308319		3409.7	0.315521		3409.7	0.287641		3409.7	0.049353		3409.7	0.047632		3409.7	0.048755		3409.7	0.059498		3409.7	0.060194		3409.7	0.065885
3426.98	0.042515			3578.17	0.178814		3407.77	0.230173		3407.77	0.235691		3407.77	0.248638		3407.77	0.308067		3407.77	0.316052		3407.77	0.288077		3407.77	0.049357		3407.77	0.04763		3407.77	0.048766		3407.77	0.05951		3407.77	0.060241		3407.77	0.065792
3425.11	0.042908			3576.84	0.179864		3405.84	0.230123		3405.84	0.235811		3405.84	0.248926		3405.84	0.307742		3405.84	0.316274		3405.84	0.28866		3405.84	0.049381		3405.84	0.047644		3405.84	0.048774		3405.84	0.05951		3405.84	0.060296		3405.84	0.06572
3423.25	0.043319			3575.51	0.180193		3403.92	0.230018		3403.92	0.235857		3403.92	0.249376		3403.92	0.307328		3403.92	0.315891		3403.92	0.289283		3403.92	0.049392		3403.92	0.047655		3403.92	0.048787		3403.92	0.059496		3403.92	0.060345		3403.92	0.065663
3421.38	0.04353			3574.18	0.180588		3401.99	0.22991		3401.99	0.235819		3401.99	0.249879		3401.99	0.306863		3401.99	0.314977		3401.99	0.289756		3401.99	0.049376		3401.99	0.047662		3401.99	0.048799		3401.99	0.059475		3401.99	0.060378		3401.99	0.065616
3419.52	0.043539			3572.85	0.181246		3400.06	0.22987		3400.06	0.235745		3400.06	0.250352		3400.06	0.306288		3400.06	0.313922		3400.06	0.290167		3400.06	0.049353		3400.06	0.047693		3400.06	0.048795		3400.06	0.059454		3400.06	0.060411		3400.06	0.065582
3417.66	0.043845			3571.52	0.181774		3398.13	0.229818		3398.13	0.235688		3398.13	0.250587		3398.13	0.30568		3398.13	0.312989		3398.13	0.290644		3398.13	0.049349		3398.13	0.047765		3398.13	0.048785		3398.13	0.05943		3398.13	0.060451		3398.13	0.065562
3415.79	0.044254			3570.2	0.181774		3396.2	0.229711		3396.2	0.235669		3396.2	0.250425		3396.2	0.305178		3396.2	0.312133		3396.2	0.29118		3396.2	0.049375		3396.2	0.047857		3396.2	0.048797		3396.2	0.059399		3396.2	0.060484		3396.2	0.065552
3413.93	0.044528			3568.87	0.18184		3394.27	0.229643		3394.27	0.235707		3394.27	0.249988		3394.27	0.304637		3394.27	0.311364		3394.27	0.291783		3394.27	0.049402		3394.27	0.04794		3394.27	0.048815		3394.27	0.059347		3394.27	0.060496		3394.27	0.065526
3412.07	0.044783			3567.54	0.18217		3392.34	0.229545		3392.34	0.235716		3392.34	0.249361		3392.34	0.30385		3392.34	0.310816		3392.34	0.292346		3392.34	0.049397		3392.34	0.047989		3392.34	0.048809		3392.34	0.059261		3392.34	0.060488		3392.34	0.065463
3410.2	0.044989			3566.21	0.182501		3390.42	0.229347		3390.42	0.235612		3390.42	0.248652		3390.42	0.30295		3390.42	0.310606		3390.42	0.292778		3390.42	0.049385		3390.42	0.04801		3390.42	0.048803		3390.42	0.059172		3390.42	0.060477		3390.42	0.065353
3408.34	0.04533			3564.88	0.182831		3388.49	0.229211		3388.49	0.23557		3388.49	0.248194		3388.49	0.302176		3388.49	0.310868		3388.49	0.293204		3388.49	0.049399		3388.49	0.048057		3388.49	0.048829		3388.49	0.059127		3388.49	0.06048		3388.49	0.065212
3406.48	0.045952			3563.55	0.183229		3386.56	0.229156		3386.56	0.235722		3386.56	0.24812		3386.56	0.301592		3386.56	0.311475		3386.56	0.293726		3386.56	0.049431		3386.56	0.048148		3386.56	0.048866		3386.56	0.059119		3386.56	0.060498		3386.56	0.065065
3404.61	0.046531			3562.22	0.183891		3384.63	0.229009		3384.63	0.235949		3384.63	0.24829		3384.63	0.301199		3384.63	0.312002		3384.63	0.294293		3384.63	0.049461		3384.63	0.04823		3384.63	0.048892		3384.63	0.0591		3384.63	0.060544		3384.63	0.064911
3402.75	0.046734			3560.9	0.184555		3382.7	0.22876		3382.7	0.236118		3382.7	0.24864		3382.7	0.300939		3382.7	0.31226		3382.7	0.294834		3382.7	0.04948		3382.7	0.048276		3382.7	0.048918		3382.7	0.05906		3382.7	0.060621		3382.7	0.064734
3400.89	0.047006			3559.57	0.18522		3380.77	0.228557		3380.77	0.236175		3380.77	0.249156		3380.77	0.300785		3380.77	0.312414		3380.77	0.295365		3380.77	0.049488		3380.77	0.048314		3380.77	0.048946		3380.77	0.059018		3380.77	0.060692		3380.77	0.064543
3399.02	0.047536			3558.24	0.185886		3378.84	0.228471		3378.84	0.236158		3378.84	0.249698		3378.84	0.300923		3378.84	0.31257		3378.84	0.295865		3378.84	0.049494		3378.84	0.048356		3378.84	0.048961		3378.84	0.058986		3378.84	0.060744		3378.84	0.064358
3397.16	0.048124			3556.91	0.186552		3376.92	0.228452		3376.92	0.236222		3376.92	0.250109		3376.92	0.301376		3376.92	0.312575		3376.92	0.296295		3376.92	0.049509		3376.92	0.048378		3376.92	0.048948		3376.92	0.058963		3376.92	0.060784		3376.92	0.064203
3395.3	0.048529			3555.58	0.187087		3374.99	0.228403		3374.99	0.236443		3374.99	0.250401		3374.99	0.301884		3374.99	0.312334		3374.99	0.296696		3374.99	0.049518		3374.99	0.048373		3374.99	0.048913		3374.99	0.058942		3374.99	0.060802		3374.99	0.064084
3393.43	0.048661			3554.25	0.187087		3373.06	0.228328		3373.06	0.236701		3373.06	0.250689		3373.06	0.302458		3373.06	0.312062		3373.06	0.297007		3373.06	0.049513		3373.06	0.04836		3373.06	0.048873		3373.06	0.05891		3373.06	0.060803		3373.06	0.063978
3391.57	0.048566			3552.93	0.187153		3371.13	0.228366		3371.13	0.236905		3371.13	0.25103		3371.13	0.303298		3371.13	0.31197		3371.13	0.297136		3371.13	0.0495		3371.13	0.048344		3371.13	0.048826		3371.13	0.058852		3371.13	0.060806		3371.13	0.063895
3389.71	0.048615			3551.6	0.187488		3369.2	0.228532		3369.2	0.23714		3369.2	0.251421		3369.2	0.30432		3369.2	0.311932		3369.2	0.29715		3369.2	0.049485		3369.2	0.048312		3369.2	0.048786		3369.2	0.058784		3369.2	0.060806		3369.2	0.063862
3387.84	0.0487			3550.27	0.187755		3367.27	0.228658		3367.27	0.237451		3367.27	0.251782		3367.27	0.305346		3367.27	0.3117		3367.27	0.297223		3367.27	0.049489		3367.27	0.048272		3367.27	0.04879		3367.27	0.058735		3367.27	0.06078		3367.27	0.063869
3385.98	0.048704			3548.94	0.187755		3365.34	0.228649		3365.34	0.237779		3365.34	0.252014		3365.34	0.306324		3365.34	0.311295		3365.34	0.297476		3365.34	0.049518		3365.34	0.048237		3365.34	0.048818		3365.34	0.058708		3365.34	0.060734		3365.34	0.063909
3384.11	0.048531			3547.61	0.187822		3363.42	0.228542		3363.42	0.238169		3363.42	0.2521		3363.42	0.307249		3363.42	0.311001		3363.42	0.297803		3363.42	0.049552		3363.42	0.048209		3363.42	0.04881		3363.42	0.058704		3363.42	0.060676		3363.42	0.063974
3382.25	0.048446			3546.28	0.188157		3361.49	0.22841		3361.49	0.238589		3361.49	0.251989		3361.49	0.308127		3361.49	0.310972		3361.49	0.297985		3361.49	0.049591		3361.49	0.04819		3361.49	0.048759		3361.49	0.058728		3361.49	0.060609		3361.49	0.064045
3380.39	0.048504			3544.96	0.188425		3359.56	0.228309		3359.56	0.238883		3359.56	0.251625		3359.56	0.308944		3359.56	0.31121		3359.56	0.298001		3359.56	0.049648		3359.56	0.048172		3359.56	0.048709		3359.56	0.058772		3359.56	0.060537		3359.56	0.064109
3378.52	0.048626			3543.63	0.188425		3357.63	0.228228		3357.63	0.239076		3357.63	0.251077		3357.63	0.309569		3357.63	0.311886		3357.63	0.297967		3357.63	0.049696		3357.63	0.048145		3357.63	0.048678		3357.63	0.058819		3357.63	0.060443		3357.63	0.064169
3376.66	0.048691			3542.3	0.188626		3355.7	0.228142		3355.7	0.239229		3355.7	0.25046		3355.7	0.309822		3355.7	0.313026		3355.7	0.297789		3355.7	0.049704		3355.7	0.048125		3355.7	0.048636		3355.7	0.058845		3355.7	0.060305		3355.7	0.064229
3374.8	0.04886			3540.97	0.189633		3353.77	0.22811		3353.77	0.239262		3353.77	0.249928		3353.77	0.309727		3353.77	0.314309		3353.77	0.297272		3353.77	0.049687		3353.77	0.048133		3353.77	0.048554		3353.77	0.058839		3353.77	0.060136		3353.77	0.064283
3372.93	0.048994			3539.64	0.190508		3351.85	0.228129		3351.85	0.239121		3351.85	0.249696		3351.85	0.309433		3351.85	0.31555		3351.85	0.296571		3351.85	0.049704		3351.85	0.048162		3351.85	0.048457		3351.85	0.058827		3351.85	0.059976		3351.85	0.064313
3371.07	0.049085			3538.31	0.190844		3349.92	0.228121		3349.92	0.238813		3349.92	0.249904		3349.92	0.309012		3349.92	0.316653		3349.92	0.295955		3349.92	0.049763		3349.92	0.048182		3349.92	0.048382		3349.92	0.058822		3349.92	0.059842		3349.92	0.064321
3369.21	0.049206			3536.98	0.191114		3347.99	0.228088		3347.99	0.238383		3347.99	0.250437		3347.99	0.308452		3347.99	0.317406		3347.99	0.295434		3347.99	0.049806		3347.99	0.048183		3347.99	0.048332		3347.99	0.058828		3347.99	0.059727		3347.99	0.064311
3367.34	0.049578			3535.66	0.191114		3346.06	0.228076		3346.06	0.237859		3346.06	0.25096		3346.06	0.307715		3346.06	0.317677		3346.06	0.294999		3346.06	0.049823		3346.06	0.048164		3346.06	0.048296		3346.06	0.058842		3346.06	0.059625		3346.06	0.064289
3365.48	0.049736			3534.33	0.191249		3344.13	0.228122		3344.13	0.237245		3344.13	0.251226		3344.13	0.306933		3344.13	0.317501		3344.13	0.294752		3344.13	0.049842		3344.13	0.048114		3344.13	0.048267		3344.13	0.058871		3344.13	0.059531		3344.13	0.064296
3363.62	0.049796			3533	0.191924		3342.2	0.228203		3342.2	0.236587		3342.2	0.251166		3342.2	0.306322		3342.2	0.316955		3342.2	0.294673		3342.2	0.049874		3342.2	0.048047		3342.2	0.048236		3342.2	0.05893		3342.2	0.059446		3342.2	0.064343
3361.75	0.049917			3531.67	0.192465		3340.27	0.22825		3340.27	0.23599		3340.27	0.250851		3340.27	0.305798		3340.27	0.316103		3340.27	0.294575		3340.27	0.049902		3340.27	0.047997		3340.27	0.048193		3340.27	0.059012		3340.27	0.059357		3340.27	0.064389
3359.89	0.050104			3530.34	0.192465		3338.35	0.228265		3338.35	0.235472		3338.35	0.25043		3338.35	0.30515		3338.35	0.31512		3338.35	0.294374		3338.35	0.049912		3338.35	0.04796		3338.35	0.048165		3338.35	0.059085		3338.35	0.059238		3338.35	0.064426
3358.03	0.050387			3529.01	0.192465		3336.42	0.22823		3336.42	0.23491		3336.42	0.250018		3336.42	0.304407		3336.42	0.314161		3336.42	0.294068		3336.42	0.049932		3336.42	0.047929		3336.42	0.048169		3336.42	0.059145		3336.42	0.059083		3336.42	0.064475
3356.16	0.050572			3527.69	0.192465		3334.49	0.228124		3334.49	0.234303		3334.49	0.249763		3334.49	0.303676		3334.49	0.313301		3334.49	0.293599		3334.49	0.049976		3334.49	0.047915		3334.49	0.048168		3334.49	0.059187		3334.49	0.058924		3334.49	0.06453
3354.3	0.050657			3526.36	0.192533		3332.56	0.22805		3332.56	0.233816		3332.56	0.249837		3332.56	0.303003		3332.56	0.312744		3332.56	0.293168		3332.56	0.050012		3332.56	0.047905		3332.56	0.048152		3332.56	0.059189		3332.56	0.058792		3332.56	0.064567
3352.44	0.050734			3525.03	0.192871		3330.63	0.228075		3330.63	0.233551		3330.63	0.250247		3330.63	0.302401		3330.63	0.312723		3330.63	0.292983		3330.63	0.050035		3330.63	0.047879		3330.63	0.048159		3330.63	0.05917		3330.63	0.058686		3330.63	0.064572
3350.57	0.050881			3523.7	0.19321		3328.7	0.228125		3328.7	0.233433		3328.7	0.250755		3328.7	0.301815		3328.7	0.31319		3328.7	0.292835		3328.7	0.050067		3328.7	0.047851		3328.7	0.048192		3328.7	0.059148		3328.7	0.058579		3328.7	0.064562
3348.71	0.051184			3522.37	0.193549		3326.77	0.228118		3326.77	0.233311		3326.77	0.251037		3326.77	0.301214		3326.77	0.313788		3326.77	0.292604		3326.77	0.050097		3326.77	0.047839		3326.77	0.04822		3326.77	0.059091		3326.77	0.058457		3326.77	0.064568
3346.84	0.051501			3521.04	0.19382		3324.85	0.228038		3324.85	0.233127		3324.85	0.251034		3324.85	0.300615		3324.85	0.31422		3324.85	0.292501		3324.85	0.050107		3324.85	0.04785		3324.85	0.048234		3324.85	0.058991		3324.85	0.058338		3324.85	0.0646
3344.98	0.051689			3519.72	0.19382		3322.92	0.227914		3322.92	0.232952		3322.92	0.250878		3322.92	0.300007		3322.92	0.314433		3322.92	0.292628		3322.92	0.050112		3322.92	0.047869		3322.92	0.048235		3322.92	0.058896		3322.92	0.05823		3322.92	0.064653
3343.12	0.051795			3518.39	0.19382		3320.99	0.227818		3320.99	0.232838		3320.99	0.250582		3320.99	0.299381		3320.99	0.314412		3320.99	0.292913		3320.99	0.05014		3320.99	0.047877		3320.99	0.04821		3320.99	0.058834		3320.99	0.058116		3320.99	0.064714
3341.25	0.05198			3517.06	0.19382		3319.06	0.227814		3319.06	0.232709		3319.06	0.250206		3319.06	0.298721		3319.06	0.314268		3319.06	0.293193		3319.06	0.050181		3319.06	0.047888		3319.06	0.048178		3319.06	0.058798		3319.06	0.05798		3319.06	0.064756
3339.39	0.052212			3515.73	0.19382		3317.13	0.227905		3317.13	0.232538		3317.13	0.250005		3317.13	0.298018		3317.13	0.314173		3317.13	0.293287		3317.13	0.050206		3317.13	0.047922		3317.13	0.048178		3317.13	0.05877		3317.13	0.057825		3317.13	0.064769
3337.53	0.052545			3514.4	0.19382		3315.2	0.228038		3315.2	0.232442		3315.2	0.250131		3315.2	0.297329		3315.2	0.314022		3315.2	0.293339		3315.2	0.050215		3315.2	0.047976		3315.2	0.048207		3315.2	0.058751		3315.2	0.057676		3315.2	0.064776
3335.66	0.052757			3513.07	0.193956		3313.27	0.22815		3313.27	0.232507		3313.27	0.250478		3313.27	0.296667		3313.27	0.313747		3313.27	0.29365		3313.27	0.05022		3313.27	0.048033		3313.27	0.048251		3313.27	0.058743		3313.27	0.057561		3313.27	0.064785
3333.8	0.052931			3511.74	0.194635		3311.35	0.228241		3311.35	0.232684		3311.35	0.250825		3311.35	0.296027		3311.35	0.313533		3311.35	0.294215		3311.35	0.050233		3311.35	0.048087		3311.35	0.048314		3311.35	0.058737		3311.35	0.057485		3311.35	0.064784
3331.94	0.053145			3510.42	0.195179		3309.42	0.228346		3309.42	0.232882		3309.42	0.251013		3309.42	0.295449		3309.42	0.313439		3309.42	0.294758		3309.42	0.050265		3309.42	0.048157		3309.42	0.048382		3309.42	0.058728		3309.42	0.057419		3309.42	0.064775
3330.07	0.053419			3509.09	0.195179		3307.49	0.228402		3307.49	0.23306		3307.49	0.250984		3307.49	0.294886		3307.49	0.313376		3307.49	0.295079		3307.49	0.050308		3307.49	0.04825		3307.49	0.048435		3307.49	0.058735		3307.49	0.057351		3307.49	0.064778
3328.21	0.053699			3507.76	0.195315		3305.56	0.228416		3305.56	0.233274		3305.56	0.250721		3305.56	0.294369		3305.56	0.313375		3305.56	0.295268		3305.56	0.050349		3305.56	0.048349		3305.56	0.048479		3305.56	0.058754		3305.56	0.057313		3305.56	0.0648
3326.35	0.053939			3506.43	0.195997		3303.63	0.22851		3303.63	0.23358		3303.63	0.250372		3303.63	0.294101		3303.63	0.313616		3303.63	0.295436		3303.63	0.050385		3303.63	0.048439		3303.63	0.048524		3303.63	0.058754		3303.63	0.057322		3303.63	0.064843
3324.48	0.054099			3505.1	0.196748		3301.7	0.228658		3301.7	0.233931		3301.7	0.25023		3301.7	0.294174		3301.7	0.314197		3301.7	0.295484		3301.7	0.050408		3301.7	0.048534		3301.7	0.04857		3301.7	0.058736		3301.7	0.057355		3301.7	0.064899
3322.62	0.054359			3503.77	0.197774		3299.77	0.228789		3299.77	0.234276		3299.77	0.250378		3299.77	0.294585		3299.77	0.314994		3299.77	0.295367		3299.77	0.050403		3299.77	0.048635		3299.77	0.048602		3299.77	0.058743		3299.77	0.057371		3299.77	0.064958
3320.76	0.054577			3502.45	0.198596		3297.85	0.228976		3297.85	0.234577		3297.85	0.250641		3297.85	0.295411		3297.85	0.315791		3297.85	0.29524		3297.85	0.050389		3297.85	0.048712		3297.85	0.048611		3297.85	0.05879		3297.85	0.057358		3297.85	0.065017
3318.89	0.054798			3501.12	0.198596		3295.92	0.229243		3295.92	0.234718		3295.92	0.250896		3295.92	0.296661		3295.92	0.316399		3295.92	0.295159		3295.92	0.05039		3295.92	0.048761		3295.92	0.048616		3295.92	0.058852		3295.92	0.057358		3295.92	0.065076
3317.03	0.055151			3499.79	0.198665		3293.99	0.229446		3293.99	0.234689		3293.99	0.251069		3293.99	0.298229		3293.99	0.316841		3293.99	0.294956		3293.99	0.050396		3293.99	0.048809		3293.99	0.048638		3293.99	0.05892		3293.99	0.057379		3293.99	0.065127
3315.17	0.055438			3498.46	0.199008		3292.06	0.229505		3292.06	0.23454		3292.06	0.251041		3292.06	0.299967		3292.06	0.317144		3292.06	0.294589		3292.06	0.050393		3292.06	0.04886		3292.06	0.048664		3292.06	0.058985		3292.06	0.05736		3292.06	0.065164
3313.3	0.055452			3497.13	0.199283		3290.13	0.229488		3290.13	0.234211		3290.13	0.250812		3290.13	0.301698		3290.13	0.317135		3290.13	0.294215		3290.13	0.05039		3290.13	0.048888		3290.13	0.048676		3290.13	0.059014		3290.13	0.057288		3290.13	0.065191
3311.44	0.055566			3495.8	0.199283		3288.2	0.22945		3288.2	0.233702		3288.2	0.250548		3288.2	0.303202		3288.2	0.316895		3288.2	0.29391		3288.2	0.050389		3288.2	0.048889		3288.2	0.048678		3288.2	0.059018		3288.2	0.057214		3288.2	0.065226
3309.57	0.055842			3494.48	0.19942		3286.27	0.229417		3286.27	0.233155		3286.27	0.250393		3286.27	0.304298		3286.27	0.316618		3286.27	0.293578		3286.27	0.050387		3286.27	0.048887		3286.27	0.048679		3286.27	0.059054		3286.27	0.057151		3286.27	0.065275
3307.71	0.056111			3493.15	0.200108		3284.35	0.229427		3284.35	0.232674		3284.35	0.250407		3284.35	0.305118		3284.35	0.316329		3284.35	0.293144		3284.35	0.050392		3284.35	0.0489		3284.35	0.048681		3284.35	0.05912		3284.35	0.057067		3284.35	0.065331
3305.85	0.056336			3491.82	0.200659		3282.42	0.229458		3282.42	0.232274		3282.42	0.250581		3282.42	0.305976		3282.42	0.316105		3282.42	0.292666		3282.42	0.050408		3282.42	0.048935		3282.42	0.048681		3282.42	0.059158		3282.42	0.056949		3282.42	0.065378
3303.98	0.056805			3490.49	0.200659		3280.49	0.229482		3280.49	0.231981		3280.49	0.250866		3280.49	0.306841		3280.49	0.316046		3280.49	0.29221		3280.49	0.050425		3280.49	0.048983		3280.49	0.048669		3280.49	0.059143		3280.49	0.056831		3280.49	0.065401
3302.12	0.057082			3489.16	0.200659		3278.56	0.229569		3278.56	0.231815		3278.56	0.251186		3278.56	0.307458		3278.56	0.316215		3278.56	0.291824		3278.56	0.050428		3278.56	0.049036		3278.56	0.048646		3278.56	0.059095		3278.56	0.056742		3278.56	0.065385
3300.26	0.057204			3487.83	0.200659		3276.63	0.229752		3276.63	0.231768		3276.63	0.251454		3276.63	0.307665		3276.63	0.31661		3276.63	0.291504		3276.63	0.050429		3276.63	0.049099		3276.63	0.048615		3276.63	0.059031		3276.63	0.056675		3276.63	0.065343
3298.39	0.05728			3486.51	0.200659		3274.7	0.229873		3274.7	0.231896		3274.7	0.251579		3274.7	0.3074		3274.7	0.317037		3274.7	0.291148		3274.7	0.050456		3274.7	0.049169		3274.7	0.04858		3274.7	0.058971		3274.7	0.056627		3274.7	0.065318
3296.53	0.057492			3485.18	0.200659		3272.77	0.22979		3272.77	0.232203		3272.77	0.251479		3272.77	0.306773		3272.77	0.317181		3272.77	0.290738		3272.77	0.050501		3272.77	0.049247		3272.77	0.048553		3272.77	0.058927		3272.77	0.056636		3272.77	0.06532
3294.67	0.05779			3483.85	0.200659		3270.85	0.229617		3270.85	0.232535		3270.85	0.251211		3270.85	0.3061		3270.85	0.31701		3270.85	0.290348		3270.85	0.050525		3270.85	0.049338		3270.85	0.048536		3270.85	0.058887		3270.85	0.056706		3270.85	0.065311
3292.8	0.057958			3482.52	0.200659		3268.92	0.229528		3268.92	0.232787		3268.92	0.250947		3268.92	0.305626		3268.92	0.316702		3268.92	0.289902		3268.92	0.050511		3268.92	0.049427		3268.92	0.048518		3268.92	0.058845		3268.92	0.0568		3268.92	0.065267
3290.94	0.058156			3481.19	0.200728		3266.99	0.229535		3266.99	0.23298		3266.99	0.250775		3266.99	0.30534		3266.99	0.3162		3266.99	0.289225		3266.99	0.050487		3266.99	0.049518		3266.99	0.048504		3266.99	0.058819		3266.99	0.056904		3266.99	0.065186
3289.08	0.058265			3479.86	0.201073		3265.06	0.229583		3265.06	0.233166		3265.06	0.250689		3265.06	0.305158		3265.06	0.315553		3265.06	0.288408		3265.06	0.050487		3265.06	0.049638		3265.06	0.048508		3265.06	0.058798		3265.06	0.057034		3265.06	0.065067
3287.21	0.05825			3478.53	0.201349		3263.13	0.229616		3263.13	0.233415		3263.13	0.250617		3263.13	0.304961		3263.13	0.315146		3263.13	0.287697		3263.13	0.05051		3263.13	0.049789		3263.13	0.048517		3263.13	0.058752		3263.13	0.057205		3263.13	0.064925
3285.35	0.058313			3477.21	0.201349		3261.2	0.229587		3261.2	0.233701		3261.2	0.25045		3261.2	0.304565		3261.2	0.315166		3261.2	0.287018		3261.2	0.050534		3261.2	0.049949		3261.2	0.04852		3261.2	0.058677		3261.2	0.057409		3261.2	0.064772
3283.49	0.058327			3475.88	0.201349		3259.27	0.229508		3259.27	0.233898		3259.27	0.250197		3259.27	0.303978		3259.27	0.315525		3259.27	0.286217		3259.27	0.050558		3259.27	0.050109		3259.27	0.048536		3259.27	0.058585		3259.27	0.05763		3259.27	0.06463
3281.62	0.058364			3474.55	0.201349		3257.35	0.229403		3257.35	0.234002		3257.35	0.250061		3257.35	0.303302		3257.35	0.316113		3257.35	0.285452		3257.35	0.050574		3257.35	0.05026		3257.35	0.048567		3257.35	0.058492		3257.35	0.057862		3257.35	0.064505
3279.76	0.058293			3473.22	0.201349		3255.42	0.229272		3255.42	0.234042		3255.42	0.250116		3255.42	0.302511		3255.42	0.316741		3255.42	0.284915		3255.42	0.050566		3255.42	0.050365		3255.42	0.048608		3255.42	0.058421		3255.42	0.058076		3255.42	0.064361
3277.9	0.058351			3471.89	0.201349		3253.49	0.229147		3253.49	0.233984		3253.49	0.25019		3253.49	0.301618		3253.49	0.317286		3253.49	0.284614		3253.49	0.050536		3253.49	0.050405		3253.49	0.04866		3253.49	0.05838		3253.49	0.058237		3253.49	0.064185
3276.03	0.058337			3470.56	0.201349		3251.56	0.229059		3251.56	0.233896		3251.56	0.250238		3251.56	0.300723		3251.56	0.317839		3251.56	0.284462		3251.56	0.050496		3251.56	0.050396		3251.56	0.048706		3251.56	0.058343		3251.56	0.058356		3251.56	0.063993
3274.17	0.058255			3469.24	0.201349		3249.63	0.229001		3249.63	0.233894		3249.63	0.250315		3249.63	0.299933		3249.63	0.318426		3249.63	0.284313		3249.63	0.050465		3249.63	0.05036		3249.63	0.04876		3249.63	0.058314		3249.63	0.058476		3249.63	0.063781
3272.3	0.058161			3467.91	0.201349		3247.7	0.22904		3247.7	0.233984		3247.7	0.250364		3247.7	0.299301		3247.7	0.318907		3247.7	0.284062		3247.7	0.05047		3247.7	0.05029		3247.7	0.048848		3247.7	0.058316		3247.7	0.058599		3247.7	0.063547
3270.44	0.058067			3466.58	0.201349		3245.77	0.229181		3245.77	0.234085		3245.77	0.25041		3245.77	0.29863		3245.77	0.319188		3245.77	0.283659		3245.77	0.050498		3245.77	0.050164		3245.77	0.04892		3245.77	0.058335		3245.77	0.058716		3245.77	0.063293
3268.58	0.058013			3465.25	0.201349		3243.85	0.229247		3243.85	0.234104		3243.85	0.250497		3243.85	0.297779		3243.85	0.319184		3243.85	0.283165		3243.85	0.050516		3243.85	0.049984		3243.85	0.048918		3243.85	0.058358		3243.85	0.058849		3243.85	0.063041
3266.71	0.057933			3463.92	0.201349		3241.92	0.229185		3241.92	0.234029		3241.92	0.250548		3241.92	0.297024		3241.92	0.318792		3241.92	0.282734		3241.92	0.050527		3241.92	0.049798		3241.92	0.048869		3241.92	0.058409		3241.92	0.059011		3241.92	0.062844
3264.85	0.057703			3462.59	0.20128		3239.99	0.22913		3239.99	0.233943		3239.99	0.250598		3239.99	0.296496		3239.99	0.318104		3239.99	0.282341		3239.99	0.050533		3239.99	0.049648		3239.99	0.048836		3239.99	0.058463		3239.99	0.059194		3239.99	0.062722
3262.99	0.057573			3461.27	0.200935		3238.06	0.229133		3238.06	0.233873		3238.06	0.25073		3238.06	0.296033		3238.06	0.317398		3238.06	0.28191		3238.06	0.050535		3238.06	0.049515		3238.06	0.048821		3238.06	0.05848		3238.06	0.059403		3238.06	0.062641
3261.12	0.057325			3459.94	0.200659		3236.13	0.229176		3236.13	0.233735		3236.13	0.250852		3236.13	0.295702		3236.13	0.316928		3236.13	0.281499		3236.13	0.050545		3236.13	0.049376		3236.13	0.048763		3236.13	0.058467		3236.13	0.059616		3236.13	0.062576
3259.26	0.057007			3458.61	0.200659		3234.2	0.229257		3234.2	0.233511		3234.2	0.250841		3234.2	0.295625		3234.2	0.316917		3234.2	0.281193		3234.2	0.050549		3234.2	0.049255		3234.2	0.04866		3234.2	0.058439		3234.2	0.059807		3234.2	0.06255
3257.4	0.056814			3457.28	0.200591		3232.27	0.229315		3232.27	0.233272		3232.27	0.250687		3232.27	0.29566		3232.27	0.317454		3232.27	0.281111		3232.27	0.050546		3232.27	0.049196		3232.27	0.048557		3232.27	0.0584		3232.27	0.059993		3232.27	0.062574
3255.53	0.056763			3455.95	0.199902		3230.35	0.229304		3230.35	0.232988		3230.35	0.250464		3230.35	0.29569		3230.35	0.318282		3230.35	0.281308		3230.35	0.05056		3230.35	0.049221		3230.35	0.048456		3230.35	0.058364		3230.35	0.060176		3230.35	0.062618
3253.67	0.056619			3454.62	0.199283		3228.42	0.229327		3228.42	0.232564		3228.42	0.250291		3228.42	0.295788		3228.42	0.31905		3228.42	0.281638		3228.42	0.050575		3228.42	0.049312		3228.42	0.048363		3228.42	0.058338		3228.42	0.060336		3228.42	0.062649
3251.81	0.056373			3453.29	0.199283		3226.49	0.229419		3226.49	0.232083		3226.49	0.250219		3226.49	0.296062		3226.49	0.319661		3226.49	0.282027		3226.49	0.050574		3226.49	0.049435		3226.49	0.048295		3226.49	0.058329		3226.49	0.060477		3226.49	0.062671
3249.94	0.056102			3451.97	0.199283		3224.56	0.22949		3224.56	0.231742		3224.56	0.250271		3224.56	0.296568		3224.56	0.320089		3224.56	0.282475		3224.56	0.050574		3224.56	0.049571		3224.56	0.048249		3224.56	0.058348		3224.56	0.060585		3224.56	0.062675
3248.08	0.055957			3450.64	0.199283		3222.63	0.229514		3222.63	0.231586		3222.63	0.25047		3222.63	0.297243		3222.63	0.320267		3222.63	0.282851		3222.63	0.050575		3222.63	0.049723		3222.63	0.048219		3222.63	0.058392		3222.63	0.060645		3222.63	0.062639
3246.22	0.055887			3449.31	0.199283		3220.7	0.229494		3220.7	0.231604		3220.7	0.250707		3220.7	0.297925		3220.7	0.320361		3220.7	0.283137		3220.7	0.050561		3220.7	0.049896		3220.7	0.048194		3220.7	0.058426		3220.7	0.060665		3220.7	0.062571
3244.35	0.055727			3447.98	0.199283		3218.77	0.229445		3218.77	0.23185		3218.77	0.250866		3218.77	0.298615		3218.77	0.320612		3218.77	0.283426		3218.77	0.050534		3218.77	0.0501		3218.77	0.048169		3218.77	0.058428		3218.77	0.060663		3218.77	0.062479
3242.49	0.055517			3446.65	0.199214		3216.85	0.22945		3216.85	0.232297		3216.85	0.250938		3216.85	0.299438		3216.85	0.320955		3216.85	0.2838		3216.85	0.050511		3216.85	0.050338		3216.85	0.048151		3216.85	0.058403		3216.85	0.060671		3216.85	0.062377
3240.63	0.055392			3445.32	0.198871		3214.92	0.229531		3214.92	0.232835		3214.92	0.250869		3214.92	0.300299		3214.92	0.321184		3214.92	0.284363		3214.92	0.050509		3214.92	0.050592		3214.92	0.048115		3214.92	0.058342		3214.92	0.06071		3214.92	0.06229
3238.76	0.055309			3444	0.198596		3212.99	0.229602		3212.99	0.233374		3212.99	0.250629		3212.99	0.301035		3212.99	0.321302		3212.99	0.28502		3212.99	0.050523		3212.99	0.050863		3212.99	0.048047		3212.99	0.058251		3212.99	0.060763		3212.99	0.062223
3236.9	0.05517			3442.67	0.198596		3211.06	0.229602		3211.06	0.233899		3211.06	0.250375		3211.06	0.301618		3211.06	0.321272		3211.06	0.285725		3211.06	0.050542		3211.06	0.051161		3211.06	0.047965		3211.06	0.058153		3211.06	0.060824		3211.06	0.062155
3235.03	0.054961			3441.34	0.198596		3209.13	0.229539		3209.13	0.234365		3209.13	0.250283		3209.13	0.301851		3209.13	0.320747		3209.13	0.286668		3209.13	0.050573		3209.13	0.051451		3209.13	0.047887		3209.13	0.058063		3209.13	0.060888		3209.13	0.062101
3233.17	0.054863			3440.01	0.198596		3207.2	0.229492		3207.2	0.234745		3207.2	0.250365		3207.2	0.301459		3207.2	0.319624		3207.2	0.287777		3207.2	0.050599		3207.2	0.051701		3207.2	0.047829		3207.2	0.057999		3207.2	0.06096		3207.2	0.062095
3231.31	0.054813			3438.68	0.198528		3205.27	0.22954		3205.27	0.235201		3205.27	0.250512		3205.27	0.300574		3205.27	0.318257		3205.27	0.288908		3205.27	0.050601		3205.27	0.051903		3205.27	0.047801		3205.27	0.057979		3205.27	0.06107		3205.27	0.062127
3229.44	0.054772			3437.35	0.198185		3203.35	0.229641		3203.35	0.235778		3203.35	0.250666		3203.35	0.299527		3203.35	0.316951		3203.35	0.290105		3203.35	0.0506		3203.35	0.05205		3203.35	0.047799		3203.35	0.057966		3203.35	0.061194		3203.35	0.062165
3227.58	0.054679			3436.03	0.197911		3201.42	0.229717		3201.42	0.236272		3201.42	0.250908		3201.42	0.298598		3201.42	0.315807		3201.42	0.291366		3201.42	0.050614		3201.42	0.05214		3201.42	0.047822		3201.42	0.057918		3201.42	0.061282		3201.42	0.062197
3225.72	0.05454			3434.7	0.197911		3199.49	0.229751		3199.49	0.23665		3199.49	0.251245		3199.49	0.298068		3199.49	0.314859		3199.49	0.292718		3199.49	0.050621		3199.49	0.052205		3199.49	0.047869		3199.49	0.057863		3199.49	0.061358		3199.49	0.062238
3223.85	0.054494			3433.37	0.197842		3197.56	0.22975		3197.56	0.237008		3197.56	0.251505		3197.56	0.297895		3197.56	0.314197		3197.56	0.294154		3197.56	0.050603		3197.56	0.052267		3197.56	0.047923		3197.56	0.057859		3197.56	0.061464		3197.56	0.062278
3221.99	0.054531			3432.04	0.197158		3195.63	0.229727		3195.63	0.237266		3195.63	0.251581		3195.63	0.297789		3195.63	0.313921		3195.63	0.295455		3195.63	0.050588		3195.63	0.052309		3195.63	0.047964		3195.63	0.057883		3195.63	0.061571		3195.63	0.062298
3220.13	0.054471			3430.71	0.196543		3193.7	0.229724		3193.7	0.237385		3193.7	0.251564		3193.7	0.297764		3193.7	0.313972		3193.7	0.296402		3193.7	0.050611		3193.7	0.052329		3193.7	0.047999		3193.7	0.057876		3193.7	0.061633		3193.7	0.062293
3218.26	0.054414			3429.38	0.196543		3191.77	0.229755		3191.77	0.237435		3191.77	0.251558		3191.77	0.297813		3191.77	0.314158		3191.77	0.296963		3191.77	0.050643		3191.77	0.052324		3191.77	0.048022		3191.77	0.057852		3191.77	0.061647		3191.77	0.062267
3216.4	0.054305			3428.05	0.196543		3189.85	0.229806		3189.85	0.237453		3189.85	0.251539		3189.85	0.297719		3189.85	0.314298		3189.85	0.29722		3189.85	0.050635		3189.85	0.05226		3189.85	0.048004		3189.85	0.057868		3189.85	0.061643		3189.85	0.062244
3214.54	0.054269			3426.73	0.196543		3187.92	0.229927		3187.92	0.237483		3187.92	0.251445		3187.92	0.297558		3187.92	0.314208		3187.92	0.297312		3187.92	0.050591		3187.92	0.052131		3187.92	0.047945		3187.92	0.057915		3187.92	0.061651		3187.92	0.062243
3212.67	0.054205			3425.4	0.196475		3185.99	0.230039		3185.99	0.237502		3185.99	0.251233		3185.99	0.297478		3185.99	0.313626		3185.99	0.297306		3185.99	0.050549		3185.99	0.051973		3185.99	0.047892		3185.99	0.057949		3185.99	0.061649		3185.99	0.062266
3210.81	0.054124			3424.07	0.196133		3184.06	0.229945		3184.06	0.237413		3184.06	0.250864		3184.06	0.297411		3184.06	0.312447		3184.06	0.29717		3184.06	0.050526		3184.06	0.051842		3184.06	0.047896		3184.06	0.057972		3184.06	0.061614		3184.06	0.062295
3208.95	0.054009			3422.74	0.195861		3182.13	0.229791		3182.13	0.237247		3182.13	0.250454		3182.13	0.297447		3182.13	0.31094		3182.13	0.296952		3182.13	0.050515		3182.13	0.051753		3182.13	0.047951		3182.13	0.058002		3182.13	0.061561		3182.13	0.0623
3207.08	0.054005			3421.41	0.195861		3180.2	0.229874		3180.2	0.237111		3180.2	0.250256		3180.2	0.297705		3180.2	0.309503		3180.2	0.296729		3180.2	0.050511		3180.2	0.051674		3180.2	0.048024		3180.2	0.058034		3180.2	0.061493		3180.2	0.062265
3205.22	0.054019			3420.08	0.195792		3178.27	0.230075		3178.27	0.236981		3178.27	0.25037		3178.27	0.297905		3178.27	0.308347		3178.27	0.296481		3178.27	0.050513		3178.27	0.051593		3178.27	0.048107		3178.27	0.058065		3178.27	0.061403		3178.27	0.062205
3203.36	0.053886			3418.76	0.195452		3176.35	0.230098		3176.35	0.236758		3176.35	0.250709		3176.35	0.29781		3176.35	0.307503		3176.35	0.296107		3176.35	0.050509		3176.35	0.051537		3176.35	0.048178		3176.35	0.058105		3176.35	0.061296		3176.35	0.062145
3201.49	0.053787			3417.43	0.195111		3174.42	0.22997		3174.42	0.236466		3174.42	0.251273		3174.42	0.297585		3174.42	0.306853		3174.42	0.295494		3174.42	0.050477		3174.42	0.051506		3174.42	0.048213		3174.42	0.058149		3174.42	0.061153		3174.42	0.062086
3199.63	0.053903			3416.1	0.194431		3172.49	0.229891		3172.49	0.236209		3172.49	0.25213		3172.49	0.297346		3172.49	0.306293		3172.49	0.294728		3172.49	0.050432		3172.49	0.051489		3172.49	0.04823		3172.49	0.058169		3172.49	0.060958		3172.49	0.062032
3197.76	0.053839			3414.77	0.19382		3170.56	0.229916		3170.56	0.236066		3170.56	0.253152		3170.56	0.297031		3170.56	0.305916		3170.56	0.294136		3170.56	0.050412		3170.56	0.051483		3170.56	0.048234		3170.56	0.058139		3170.56	0.060712		3170.56	0.062014
3195.9	0.05369			3413.44	0.19382		3168.63	0.229963		3168.63	0.23604		3168.63	0.254009		3168.63	0.296692		3168.63	0.305742		3168.63	0.293863		3168.63	0.050425		3168.63	0.051469		3168.63	0.048197		3168.63	0.058074		3168.63	0.06044		3168.63	0.06204
3194.04	0.053683			3412.11	0.193684		3166.7	0.229969		3166.7	0.235984		3166.7	0.254369		3166.7	0.296415		3166.7	0.30556		3166.7	0.293728		3166.7	0.050444		3166.7	0.051442		3166.7	0.048124		3166.7	0.057978		3166.7	0.060178		3166.7	0.062093
3192.17	0.053681			3410.79	0.19233		3164.77	0.22998		3164.77	0.235829		3164.77	0.254085		3164.77	0.296082		3164.77	0.305233		3164.77	0.293726		3164.77	0.050447		3164.77	0.051424		3164.77	0.048052		3164.77	0.057855		3164.77	0.059934		3164.77	0.062153
3190.31	0.053566			3409.46	0.191114		3162.85	0.229986		3162.85	0.235702		3162.85	0.253289		3162.85	0.295545		3162.85	0.304888		3162.85	0.294095		3162.85	0.05044		3162.85	0.051424		3162.85	0.048006		3162.85	0.057758		3162.85	0.059686		3162.85	0.062187
3188.45	0.053486			3408.13	0.19071		3160.92	0.22994		3160.92	0.235683		3160.92	0.252301		3160.92	0.294855		3160.92	0.304755		3160.92	0.294659		3160.92	0.050437		3160.92	0.051442		3160.92	0.047998		3160.92	0.057725		3160.92	0.059429		3160.92	0.062179
3186.58	0.05337			3406.8	0.190306		3158.99	0.229923		3158.99	0.235711		3158.99	0.251426		3158.99	0.294125		3158.99	0.304885		3158.99	0.294876		3158.99	0.050448		3158.99	0.05145		3158.99	0.048031		3158.99	0.057719		3158.99	0.059165		3158.99	0.062155
3184.72	0.053233			3405.47	0.189297		3157.06	0.229956		3157.06	0.235768		3157.06	0.250831		3157.06	0.293411		3157.06	0.305028		3157.06	0.29461		3157.06	0.050468		3157.06	0.051405		3157.06	0.048081		3157.06	0.057702		3157.06	0.058874		3157.06	0.062148
3182.86	0.053061			3404.14	0.188425		3155.13	0.229965		3155.13	0.235942		3155.13	0.25057		3155.13	0.29282		3155.13	0.30494		3155.13	0.294086		3155.13	0.050475		3155.13	0.05132		3155.13	0.048097		3155.13	0.057696		3155.13	0.05855		3155.13	0.062161
3180.99	0.052966			3402.81	0.188425		3153.2	0.229949		3153.2	0.236228		3153.2	0.250597		3153.2	0.292522		3153.2	0.304719		3153.2	0.293438		3153.2	0.050439		3153.2	0.051236		3153.2	0.048066		3153.2	0.05774		3153.2	0.058224		3153.2	0.062174
3179.13	0.052829			3401.49	0.188291		3151.27	0.229922		3151.27	0.236574		3151.27	0.250752		3151.27	0.292495		3151.27	0.30458		3151.27	0.292816		3151.27	0.050386		3151.27	0.05116		3151.27	0.04803		3151.27	0.057821		3151.27	0.057934		3151.27	0.062166
3177.27	0.052536			3400.16	0.186953		3149.35	0.229908		3149.35	0.237114		3149.35	0.2509		3149.35	0.292484		3149.35	0.304494		3149.35	0.292391		3149.35	0.050383		3149.35	0.051094		3149.35	0.048025		3149.35	0.057899		3149.35	0.057684		3149.35	0.062137
3175.4	0.052322			3398.83	0.185752		3147.42	0.229874		3147.42	0.23796		3147.42	0.25106		3147.42	0.292461		3147.42	0.304346		3147.42	0.292271		3147.42	0.050437		3147.42	0.051026		3147.42	0.048027		3147.42	0.057954		3147.42	0.057459		3147.42	0.062088
3173.54	0.052148			3397.5	0.185752		3145.49	0.229735		3145.49	0.239037		3145.49	0.251237		3145.49	0.292714		3145.49	0.3042		3145.49	0.292494		3145.49	0.05048		3145.49	0.050929		3145.49	0.047997		3145.49	0.057995		3145.49	0.057257		3145.49	0.062031
3171.68	0.051848			3396.17	0.185686		3143.56	0.229615		3143.56	0.240265		3143.56	0.251325		3143.56	0.293256		3143.56	0.304128		3143.56	0.292902		3143.56	0.050476		3143.56	0.050807		3143.56	0.04795		3143.56	0.058003		3143.56	0.057074		3143.56	0.061968
3169.81	0.051572			3394.84	0.18502		3141.63	0.229629		3141.63	0.241539		3141.63	0.251277		3141.63	0.293854		3141.63	0.304157		3141.63	0.293198		3141.63	0.050461		3141.63	0.050694		3141.63	0.047928		3141.63	0.057969		3141.63	0.056881		3141.63	0.061865
3167.95	0.051269			3393.52	0.184422		3139.7	0.229618		3139.7	0.242692		3139.7	0.251192		3139.7	0.294492		3139.7	0.30431		3139.7	0.293221		3139.7	0.050477		3139.7	0.050596		3139.7	0.047934		3139.7	0.057937		3139.7	0.056667		3139.7	0.061721
3166.09	0.051091			3392.19	0.184422		3137.77	0.229499		3137.77	0.243604		3137.77	0.251159		3137.77	0.295279		3137.77	0.304396		3137.77	0.293046		3137.77	0.050494		3137.77	0.05049		3137.77	0.047943		3137.77	0.05793		3137.77	0.056437		3137.77	0.061571
3164.22	0.050878			3390.86	0.184356		3135.85	0.229439		3135.85	0.24421		3135.85	0.251177		3135.85	0.296282		3135.85	0.304327		3135.85	0.292834		3135.85	0.050474		3135.85	0.050365		3135.85	0.047931		3135.85	0.057923		3135.85	0.056185		3135.85	0.061404
3162.36	0.050608			3389.53	0.183361		3133.92	0.229446		3133.92	0.244448		3133.92	0.251264		3133.92	0.297493		3133.92	0.304384		3133.92	0.292629		3133.92	0.050426		3133.92	0.05026		3133.92	0.047905		3133.92	0.05791		3133.92	0.05591		3133.92	0.061215
3160.49	0.050323			3388.2	0.182369		3131.99	0.22935		3131.99	0.244342		3131.99	0.251467		3131.99	0.298555		3131.99	0.304809		3131.99	0.292409		3131.99	0.050393		3131.99	0.050218		3131.99	0.047892		3131.99	0.057911		3131.99	0.055645		3131.99	0.061064
3158.63	0.050072			3386.87	0.181378		3130.06	0.229195		3130.06	0.244076		3130.06	0.251616		3130.06	0.299		3130.06	0.305617		3130.06	0.29221		3130.06	0.050396		3130.06	0.05022		3130.06	0.047898		3130.06	0.057909		3130.06	0.05543		3130.06	0.060991
3156.77	0.049834			3385.55	0.180456		3128.13	0.229061		3128.13	0.243792		3128.13	0.251395		3128.13	0.298815		3128.13	0.306686		3128.13	0.292026		3128.13	0.050432		3128.13	0.050252		3128.13	0.047904		3128.13	0.057878		3128.13	0.055272		3128.13	0.060974
3154.9	0.04957			3384.22	0.180127		3126.2	0.228937		3126.2	0.243563		3126.2	0.250755		3126.2	0.298222		3126.2	0.307849		3126.2	0.291761		3126.2	0.050493		3126.2	0.050323		3126.2	0.047902		3126.2	0.057848		3126.2	0.055151		3126.2	0.060984
3153.04	0.049317			3382.89	0.179799		3124.27	0.228891		3124.27	0.24348		3124.27	0.249944		3124.27	0.297316		3124.27	0.308933		3124.27	0.291439		3124.27	0.050552		3124.27	0.050419		3124.27	0.047923		3124.27	0.057853		3124.27	0.055064		3124.27	0.061026
3151.18	0.04916			3381.56	0.17947		3122.35	0.228895		3122.35	0.243515		3122.35	0.249279		3122.35	0.296129		3122.35	0.309672		3122.35	0.291365		3122.35	0.050579		3122.35	0.050508		3122.35	0.047985		3122.35	0.057855		3122.35	0.055033		3122.35	0.061124
3149.31	0.049042			3380.23	0.179142		3120.42	0.22889		3120.42	0.243531		3120.42	0.249014		3120.42	0.29489		3120.42	0.309956		3120.42	0.291662		3120.42	0.050559		3120.42	0.050556		3120.42	0.048057		3120.42	0.057825		3120.42	0.055037		3120.42	0.061245
3147.45	0.04887			3378.9	0.179142		3118.49	0.228957		3118.49	0.243413		3118.49	0.249156		3118.49	0.293944		3118.49	0.309921		3118.49	0.291911		3118.49	0.050529		3118.49	0.050561		3118.49	0.048139		3118.49	0.057781		3118.49	0.055047		3118.49	0.061314
3145.59	0.048703			3377.57	0.179142		3116.56	0.22905		3116.56	0.243035		3116.56	0.249398		3116.56	0.293396		3116.56	0.309604		3116.56	0.291823		3116.56	0.050538		3116.56	0.050555		3116.56	0.048244		3116.56	0.057725		3116.56	0.055079		3116.56	0.061353
3143.72	0.04853			3376.25	0.179142		3114.63	0.229011		3114.63	0.24244		3114.63	0.249406		3114.63	0.29324		3114.63	0.309055		3114.63	0.291604		3114.63	0.050549		3114.63	0.050517		3114.63	0.048345		3114.63	0.057639		3114.63	0.05515		3114.63	0.061444
3141.86	0.048329			3374.92	0.179076		3112.7	0.228875		3112.7	0.241897		3112.7	0.249162		3112.7	0.293606		3112.7	0.308589		3112.7	0.291438		3112.7	0.050517		3112.7	0.050431		3112.7	0.048422		3112.7	0.057538		3112.7	0.055233		3112.7	0.061571
3140	0.048156			3373.59	0.178421		3110.77	0.228737		3110.77	0.24143		3110.77	0.248871		3110.77	0.294511		3110.77	0.308555		3110.77	0.291301		3110.77	0.050475		3110.77	0.050336		3110.77	0.048466		3110.77	0.057451		3110.77	0.055293		3110.77	0.061646
3138.13	0.047904			3372.26	0.177832		3108.85	0.228603		3108.85	0.240778		3108.85	0.248678		3108.85	0.295638		3108.85	0.308948		3108.85	0.290935		3108.85	0.050456		3108.85	0.050243		3108.85	0.048479		3108.85	0.057416		3108.85	0.055323		3108.85	0.061652
3136.27	0.047747			3370.93	0.177832		3106.92	0.228505		3106.92	0.23995		3106.92	0.248698		3106.92	0.296655		3106.92	0.309409		3106.92	0.290139		3106.92	0.050461		3106.92	0.050151		3106.92	0.048475		3106.92	0.057433		3106.92	0.055334		3106.92	0.061625
3134.41	0.047683			3369.6	0.177832		3104.99	0.228473		3104.99	0.239172		3104.99	0.249008		3104.99	0.297545		3104.99	0.30968		3104.99	0.289342		3104.99	0.05047		3104.99	0.050098		3104.99	0.048459		3104.99	0.057465		3104.99	0.055326		3104.99	0.061593
3132.54	0.047564			3368.28	0.177505		3103.06	0.228485		3103.06	0.238482		3103.06	0.249449		3103.06	0.298378		3103.06	0.30976		3103.06	0.289012		3103.06	0.05045		3103.06	0.050104		3103.06	0.048427		3103.06	0.057497		3103.06	0.055285		3103.06	0.061569
3130.68	0.047368			3366.95	0.177178		3101.13	0.228487		3101.13	0.237758		3101.13	0.249667		3101.13	0.298994		3101.13	0.309734		3101.13	0.288987		3101.13	0.050422		3101.13	0.050148		3101.13	0.048383		3101.13	0.057512		3101.13	0.055207		3101.13	0.06156
3128.82	0.047264			3365.62	0.176852		3099.2	0.228441		3099.2	0.236981		3099.2	0.249497		3099.2	0.299284		3099.2	0.30975		3099.2	0.289019		3099.2	0.050417		3099.2	0.050201		3099.2	0.048339		3099.2	0.057465		3099.2	0.05511		3099.2	0.061575
3126.95	0.047152			3364.29	0.176461		3097.27	0.228383		3097.27	0.236289		3097.27	0.249166		3097.27	0.299434		3097.27	0.310016		3097.27	0.289096		3097.27	0.050415		3097.27	0.050255		3097.27	0.048312		3097.27	0.057355		3097.27	0.055029		3097.27	0.0616
3125.09	0.04704			3362.96	0.175809		3095.35	0.228301		3095.35	0.23576		3095.35	0.248876		3095.35	0.299516		3095.35	0.310623		3095.35	0.289184		3095.35	0.050402		3095.35	0.05032		3095.35	0.048308		3095.35	0.057234		3095.35	0.055016		3095.35	0.061605
3123.22	0.046862			3361.63	0.175224		3093.42	0.228184		3093.42	0.23542		3093.42	0.248585		3093.42	0.299409		3093.42	0.311392		3093.42	0.289236		3093.42	0.050396		3093.42	0.050378		3093.42	0.048296		3093.42	0.057141		3093.42	0.055077		3093.42	0.061609
3121.36	0.046659			3360.31	0.174899		3091.49	0.228113		3091.49	0.235335		3091.49	0.248251		3091.49	0.299069		3091.49	0.312083		3091.49	0.289229		3091.49	0.050385		3091.49	0.050403		3091.49	0.048257		3091.49	0.057064		3091.49	0.055203		3091.49	0.061654
3119.5	0.046572			3358.98	0.174509		3089.56	0.228095		3089.56	0.235419		3089.56	0.247862		3089.56	0.298494		3089.56	0.312591		3089.56	0.289017		3089.56	0.050358		3089.56	0.050401		3089.56	0.048207		3089.56	0.056955		3089.56	0.055427		3089.56	0.061735
3117.63	0.046626			3357.65	0.173536		3087.63	0.22806		3087.63	0.235433		3087.63	0.247433		3087.63	0.297792		3087.63	0.31285		3087.63	0.288443		3087.63	0.050322		3087.63	0.050397		3087.63	0.048162		3087.63	0.056798		3087.63	0.055722		3087.63	0.061835
3115.77	0.046651			3356.32	0.172631		3085.7	0.227998		3085.7	0.235312		3085.7	0.247087		3085.7	0.29714		3085.7	0.312913		3085.7	0.287595		3085.7	0.05027		3085.7	0.050415		3085.7	0.048112		3085.7	0.056628		3085.7	0.055986		3085.7	0.061938
3113.91	0.046621			3354.99	0.172308		3083.77	0.22798		3083.77	0.235185		3083.77	0.247009		3083.77	0.296543		3083.77	0.312948		3083.77	0.286789		3083.77	0.050223		3083.77	0.050436		3083.77	0.04805		3083.77	0.05648		3083.77	0.056197		3083.77	0.062002
3112.04	0.046499			3353.66	0.171985		3081.85	0.228016		3081.85	0.235012		3081.85	0.247306		3081.85	0.295873		3081.85	0.312963		3081.85	0.286237		3081.85	0.050223		3081.85	0.050431		3081.85	0.047985		3081.85	0.056366		3081.85	0.056402		3081.85	0.062034
3110.18	0.046365			3352.33	0.171985		3079.92	0.227993		3079.92	0.23465		3079.92	0.24784		3079.92	0.295074		3079.92	0.312773		3079.92	0.285898		3079.92	0.050236		3079.92	0.050403		3079.92	0.047931		3079.92	0.056278		3079.92	0.056588		3079.92	0.062085
3108.32	0.046305			3351.01	0.171985		3077.99	0.22785		3077.99	0.234222		3077.99	0.248374		3077.99	0.294255		3077.99	0.312278		3077.99	0.285657		3077.99	0.050223		3077.99	0.050367		3077.99	0.047883		3077.99	0.056204		3077.99	0.05673		3077.99	0.062158
3106.45	0.046262			3349.68	0.171662		3076.06	0.227662		3076.06	0.233906		3076.06	0.248849		3076.06	0.293586		3076.06	0.311596		3076.06	0.28536		3076.06	0.050215		3076.06	0.050331		3076.06	0.047833		3076.06	0.05616		3076.06	0.05686		3076.06	0.062233
3104.59	0.046161			3348.35	0.17134		3074.13	0.22752		3074.13	0.233688		3074.13	0.249237		3074.13	0.293084		3074.13	0.310921		3074.13	0.284873		3074.13	0.050221		3074.13	0.050296		3074.13	0.047822		3074.13	0.056173		3074.13	0.057031		3074.13	0.06234
3102.73	0.04613			3347.02	0.17134		3072.2	0.227461		3072.2	0.233557		3072.2	0.249481		3072.2	0.292671		3072.2	0.310386		3072.2	0.284321		3072.2	0.050195		3072.2	0.050274		3072.2	0.047877		3072.2	0.056248		3072.2	0.057246		3072.2	0.062499
3100.86	0.046105			3345.69	0.171276		3070.27	0.227481		3070.27	0.233532		3070.27	0.249655		3070.27	0.292402		3070.27	0.310022		3070.27	0.283919		3070.27	0.050135		3070.27	0.050258		3070.27	0.047947		3070.27	0.056374		3070.27	0.057465		3070.27	0.062648
3099	0.046085			3344.36	0.169989		3068.35	0.227534		3068.35	0.233612		3068.35	0.249793		3068.35	0.292227		3068.35	0.309754		3068.35	0.283683		3068.35	0.050067		3068.35	0.050231		3068.35	0.048006		3068.35	0.056517		3068.35	0.05768		3068.35	0.062717
3097.14	0.04604			3343.04	0.168706		3066.42	0.227539		3066.42	0.233811		3066.42	0.249806		3066.42	0.291893		3066.42	0.309576		3066.42	0.28358		3066.42	0.050007		3066.42	0.050204		3066.42	0.048071		3066.42	0.056631		3066.42	0.057926		3066.42	0.062724
3095.27	0.045933			3341.71	0.167747		3064.49	0.22739		3064.49	0.234047		3064.49	0.249621		3064.49	0.291303		3064.49	0.309602		3064.49	0.283521		3064.49	0.049972		3064.49	0.05019		3064.49	0.048139		3064.49	0.056698		3064.49	0.058228		3064.49	0.062714
3093.41	0.045789			3340.38	0.166853		3062.56	0.227105		3062.56	0.234206		3062.56	0.249225		3062.56	0.290521		3062.56	0.309776		3062.56	0.283341		3062.56	0.049972		3062.56	0.050177		3062.56	0.048202		3062.56	0.05672		3062.56	0.058572		3062.56	0.062668
3091.55	0.045762			3339.05	0.166534		3060.63	0.226922		3060.63	0.234356		3060.63	0.248773		3060.63	0.289696		3060.63	0.309957		3060.63	0.283145		3060.63	0.04998		3060.63	0.050157		3060.63	0.048253		3060.63	0.056712		3060.63	0.058917		3060.63	0.062573
3089.68	0.045826			3337.72	0.166216		3058.7	0.226958		3058.7	0.234551		3058.7	0.24848		3058.7	0.288944		3058.7	0.310041		3058.7	0.283098		3058.7	0.049953		3058.7	0.050147		3058.7	0.048282		3058.7	0.056683		3058.7	0.059233		3058.7	0.062458
3087.82	0.045808			3336.39	0.166216		3056.77	0.227022		3056.77	0.234726		3056.77	0.24836		3056.77	0.288172		3056.77	0.30969		3056.77	0.283171		3056.77	0.049892		3056.77	0.050159		3056.77	0.048298		3056.77	0.056646		3056.77	0.05953		3056.77	0.06233
3085.95	0.045767			3335.07	0.166216		3054.85	0.226914		3054.85	0.234805		3054.85	0.248252		3054.85	0.287381		3054.85	0.308653		3054.85	0.283401		3054.85	0.049845		3054.85	0.050165		3054.85	0.048306		3054.85	0.05661		3054.85	0.059828		3054.85	0.062196
3084.09	0.045742			3333.74	0.166216		3052.92	0.226691		3052.92	0.234649		3052.92	0.248036		3052.92	0.286742		3052.92	0.307083		3052.92	0.283772		3052.92	0.049815		3052.92	0.050131		3052.92	0.048305		3052.92	0.056548		3052.92	0.060094		3052.92	0.0621
3082.23	0.045739			3332.41	0.166216		3050.99	0.226553		3050.99	0.234166		3050.99	0.247724		3050.99	0.286317		3050.99	0.305252		3050.99	0.28417		3050.99	0.049761		3050.99	0.050092		3050.99	0.048309		3050.99	0.056444		3050.99	0.060288		3050.99	0.06207
3080.36	0.045803			3331.08	0.166216		3049.06	0.226533		3049.06	0.233479		3049.06	0.247332		3049.06	0.286081		3049.06	0.303542		3049.06	0.284696		3049.06	0.0497		3049.06	0.050102		3049.06	0.048328		3049.06	0.05634		3049.06	0.060425		3049.06	0.062072
3078.5	0.045805			3329.75	0.166216		3047.13	0.226509		3047.13	0.232797		3047.13	0.246922		3047.13	0.286051		3047.13	0.302219		3047.13	0.285386		3047.13	0.049676		3047.13	0.050134		3047.13	0.048381		3047.13	0.056291		3047.13	0.060525		3047.13	0.062077
3076.64	0.045853			3328.42	0.166216		3045.2	0.226407		3045.2	0.232143		3045.2	0.246629		3045.2	0.286235		3045.2	0.301157		3045.2	0.285932		3045.2	0.049661		3045.2	0.050152		3045.2	0.04849		3045.2	0.056304		3045.2	0.060598		3045.2	0.062108
3074.77	0.045796			3327.09	0.166216		3043.27	0.226247		3043.27	0.231436		3043.27	0.246497		3043.27	0.286498		3043.27	0.300265		3043.27	0.286158		3043.27	0.049619		3043.27	0.050155		3043.27	0.048617		3043.27	0.056365		3043.27	0.060651		3043.27	0.062153
3072.91	0.045597			3325.77	0.166216		3041.35	0.226122		3041.35	0.230783		3041.35	0.246509		3041.35	0.286624		3041.35	0.299763		3041.35	0.286187		3041.35	0.049563		3041.35	0.050153		3041.35	0.048699		3041.35	0.056441		3041.35	0.060662		3041.35	0.062158
3071.05	0.045426			3324.44	0.166216		3039.42	0.226075		3039.42	0.230372		3039.42	0.246564		3039.42	0.286508		3039.42	0.299901		3039.42	0.286151		3039.42	0.049523		3039.42	0.050167		3039.42	0.048728		3039.42	0.056487		3039.42	0.060628		3039.42	0.062122
3069.18	0.045379			3323.11	0.165579		3037.49	0.226057		3037.49	0.23024		3037.49	0.246543		3037.49	0.28611		3037.49	0.300637		3037.49	0.286142		3037.49	0.049504		3037.49	0.050202		3037.49	0.048714		3037.49	0.056493		3037.49	0.060587		3037.49	0.062078
3067.32	0.045467			3321.78	0.164944		3035.56	0.226053		3035.56	0.230294		3035.56	0.246572		3035.56	0.285494		3035.56	0.301689		3035.56	0.286143		3035.56	0.049474		3035.56	0.050231		3035.56	0.04866		3035.56	0.056489		3035.56	0.060531		3035.56	0.06202
3065.46	0.045516			3320.45	0.164627		3033.63	0.226113		3033.63	0.230438		3033.63	0.246855		3033.63	0.285048		3033.63	0.30275		3033.63	0.286054		3033.63	0.049424		3033.63	0.050242		3033.63	0.048581		3033.63	0.056474		3033.63	0.060426		3033.63	0.061935
3063.59	0.045419			3319.12	0.164309		3031.7	0.226204		3031.7	0.230676		3031.7	0.24739		3031.7	0.285258		3031.7	0.303581		3031.7	0.285908		3031.7	0.049383		3031.7	0.05027		3031.7	0.048495		3031.7	0.056428		3031.7	0.060297		3031.7	0.06184
3061.73	0.045245			3317.8	0.164309		3029.77	0.226264		3029.77	0.231048		3029.77	0.248065		3029.77	0.286152		3029.77	0.304109		3029.77	0.285821		3029.77	0.049353		3029.77	0.05032		3029.77	0.048416		3029.77	0.056377		3029.77	0.060192		3029.77	0.06175
3059.87	0.045011			3316.47	0.164309		3027.85	0.226339		3027.85	0.231478		3027.85	0.248677		3027.85	0.287338		3027.85	0.304382		3027.85	0.285814		3027.85	0.049331		3027.85	0.050356		3027.85	0.048364		3027.85	0.056369		3027.85	0.060125		3027.85	0.061666
3058	0.044861			3315.14	0.164309		3025.92	0.226432		3025.92	0.231882		3025.92	0.248907		3025.92	0.288442		3025.92	0.30439		3025.92	0.285725		3025.92	0.049334		3025.92	0.050366		3025.92	0.048355		3025.92	0.0564		3025.92	0.060066		3025.92	0.061582
3056.14	0.044774			3313.81	0.164309		3023.99	0.226483		3023.99	0.232372		3023.99	0.248658		3023.99	0.289289		3023.99	0.304075		3023.99	0.285415		3023.99	0.049341		3023.99	0.050388		3023.99	0.048363		3023.99	0.056449		3023.99	0.05999		3023.99	0.06149
3054.28	0.044667			3312.48	0.164309		3022.06	0.226543		3022.06	0.233038		3022.06	0.248151		3022.06	0.289866		3022.06	0.303347		3022.06	0.285055		3022.06	0.049312		3022.06	0.050443		3022.06	0.048347		3022.06	0.056528		3022.06	0.059881		3022.06	0.061398
3052.41	0.044553			3311.15	0.164309		3020.13	0.226659		3020.13	0.233745		3020.13	0.247566		3020.13	0.29022		3020.13	0.3023		3020.13	0.284824		3020.13	0.049257		3020.13	0.05052		3020.13	0.04829		3020.13	0.056642		3020.13	0.059722		3020.13	0.061352
3050.55	0.044399			3309.83	0.164309		3018.2	0.22676		3018.2	0.234375		3018.2	0.246888		3018.2	0.290362		3018.2	0.301265		3018.2	0.284585		3018.2	0.049215		3018.2	0.050614		3018.2	0.048184		3018.2	0.056761		3018.2	0.059528		3018.2	0.061348
3048.68	0.044156			3308.5	0.164309		3016.27	0.22682		3016.27	0.234915		3016.27	0.246014		3016.27	0.290234		3016.27	0.300424		3016.27	0.284162		3016.27	0.049189		3016.27	0.050744		3016.27	0.04803		3016.27	0.056856		3016.27	0.059339		3016.27	0.061303
3046.82	0.043911			3307.17	0.164309		3014.35	0.226934		3014.35	0.235404		3014.35	0.244953		3014.35	0.289869		3014.35	0.299926		3014.35	0.283576		3014.35	0.049155		3014.35	0.050914		3014.35	0.047851		3014.35	0.05691		3014.35	0.05917		3014.35	0.061192
3044.96	0.043761			3305.84	0.164309		3012.42	0.227125		3012.42	0.235891		3012.42	0.243906		3012.42	0.289468		3012.42	0.300047		3012.42	0.282969		3012.42	0.049092		3012.42	0.05108		3012.42	0.047667		3012.42	0.056898		3012.42	0.058978		3012.42	0.061081
3043.09	0.043713			3304.51	0.163993		3010.49	0.227263		3010.49	0.236319		3010.49	0.243124		3010.49	0.28907		3010.49	0.30063		3010.49	0.282443		3010.49	0.049027		3010.49	0.051203		3010.49	0.047503		3010.49	0.05683		3010.49	0.058758		3010.49	0.060997
3041.23	0.043709			3303.18	0.163676		3008.56	0.227304		3008.56	0.236669		3008.56	0.242801		3008.56	0.288511		3008.56	0.301158		3008.56	0.282004		3008.56	0.048997		3008.56	0.051293		3008.56	0.047377		3008.56	0.056754		3008.56	0.058547		3008.56	0.060897
3039.37	0.043618			3301.85	0.162727		3006.63	0.227352		3006.63	0.237067		3006.63	0.242949		3006.63	0.287743		3006.63	0.301476		3006.63	0.281628		3006.63	0.048976		3006.63	0.051352		3006.63	0.047272		3006.63	0.056684		3006.63	0.058315		3006.63	0.06072
3037.5	0.043404			3300.53	0.161781		3004.7	0.227435		3004.7	0.237637		3004.7	0.2433		3004.7	0.286883		3004.7	0.301733		3004.7	0.281229		3004.7	0.048928		3004.7	0.051366		3004.7	0.047172		3004.7	0.056616		3004.7	0.058031		3004.7	0.060458
3035.64	0.043261			3299.2	0.161466		3002.77	0.227501		3002.77	0.238461		3002.77	0.243596		3002.77	0.286123		3002.77	0.301862		3002.77	0.280658		3002.77	0.048885		3002.77	0.05133		3002.77	0.047082		3002.77	0.056553		3002.77	0.057731		3002.77	0.060174
3033.78	0.043237			3297.87	0.161151		3000.85	0.227546		3000.85	0.239448		3000.85	0.243822		3000.85	0.285458		3000.85	0.301617		3000.85	0.279803		3000.85	0.048889		3000.85	0.051257		3000.85	0.047013		3000.85	0.056507		3000.85	0.057446		3000.85	0.059933
3031.91	0.043142			3296.54	0.161151		2998.92	0.227574		2998.92	0.240311		2998.92	0.244011		2998.92	0.284513		2998.92	0.300949		2998.92	0.278728		2998.92	0.048932		2998.92	0.051181		2998.92	0.046966		2998.92	0.056484		2998.92	0.057173		2998.92	0.059752
3030.05	0.04295			3295.21	0.161151		2996.99	0.227564		2996.99	0.24084		2996.99	0.244163		2996.99	0.28309		2996.99	0.300089		2996.99	0.277605		2996.99	0.048961		2996.99	0.051128		2996.99	0.046927		2996.99	0.056439		2996.99	0.056889		2996.99	0.059631
3028.19	0.042731			3293.88	0.160522		2995.06	0.227551		2995.06	0.241042		2995.06	0.244304		2995.06	0.281499		2995.06	0.299291		2995.06	0.27653		2995.06	0.048935		2995.06	0.051101		2995.06	0.046872		2995.06	0.056337		2995.06	0.056584		2995.06	0.059538
3026.32	0.042482			3292.56	0.159894		2993.13	0.227595		2993.13	0.241051		2993.13	0.244394		2993.13	0.280093		2993.13	0.298713		2993.13	0.275618		2993.13	0.048877		2993.13	0.051107		2993.13	0.046793		2993.13	0.056215		2993.13	0.056295		2993.13	0.059442
3024.46	0.042313			3291.23	0.159894		2991.2	0.227673		2991.2	0.240949		2991.2	0.244304		2991.2	0.279095		2991.2	0.29847		2991.2	0.275006		2991.2	0.048833		2991.2	0.051159		2991.2	0.046715		2991.2	0.056128		2991.2	0.056071		2991.2	0.059381
3022.6	0.042181			3289.9	0.159894		2989.27	0.227747		2989.27	0.24073		2989.27	0.24402		2989.27	0.278624		2989.27	0.298428		2989.27	0.274762		2989.27	0.048807		2989.27	0.051256		2989.27	0.046651		2989.27	0.056102		2989.27	0.05593		2989.27	0.059407
3020.73	0.041978			3288.57	0.159894		2987.35	0.227854		2987.35	0.240504		2987.35	0.243746		2987.35	0.278522		2987.35	0.298386		2987.35	0.27493		2987.35	0.048798		2987.35	0.051355		2987.35	0.046597		2987.35	0.056128		2987.35	0.055873		2987.35	0.059501
3018.87	0.04183			3287.24	0.159894		2985.42	0.227988		2985.42	0.240332		2985.42	0.243583		2985.42	0.278571		2985.42	0.298504		2985.42	0.275386		2985.42	0.048802		2985.42	0.051408		2985.42	0.046545		2985.42	0.056183		2985.42	0.055884		2985.42	0.059611
3017.01	0.041827			3285.91	0.15958		2983.49	0.228093		2983.49	0.240073		2983.49	0.243394		2983.49	0.278743		2983.49	0.298927		2983.49	0.275779		2983.49	0.048793		2983.49	0.051433		2983.49	0.046508		2983.49	0.056244		2983.49	0.055943		2983.49	0.059727
3015.14	0.041889			3284.59	0.159267		2981.56	0.228198		2981.56	0.239732		2981.56	0.243081		2981.56	0.278975		2981.56	0.29945		2981.56	0.275882		2981.56	0.048767		2981.56	0.051479		2981.56	0.046503		2981.56	0.056303		2981.56	0.056002		2981.56	0.05985
3013.28	0.042081			3283.26	0.158954		2979.63	0.228325		2979.63	0.239387		2979.63	0.24269		2979.63	0.279075		2979.63	0.299869		2979.63	0.275824		2979.63	0.048749		2979.63	0.051536		2979.63	0.046516		2979.63	0.056363		2979.63	0.056005		2979.63	0.059945
3011.41	0.042152			3281.93	0.158641		2977.7	0.228486		2977.7	0.238954		2977.7	0.242259		2977.7	0.279083		2977.7	0.300194		2977.7	0.275785		2977.7	0.048737		2977.7	0.051555		2977.7	0.046507		2977.7	0.056406		2977.7	0.05595		2977.7	0.059999
3009.55	0.042067			3280.6	0.158015		2975.77	0.228703		2975.77	0.238435		2975.77	0.241864		2975.77	0.279218		2975.77	0.300494		2975.77	0.27575		2975.77	0.048724		2975.77	0.05153		2975.77	0.046476		2975.77	0.056428		2975.77	0.055855		2975.77	0.060002
3007.69	0.041902			3279.27	0.157391		2973.85	0.228905		2973.85	0.23789		2973.85	0.241638		2973.85	0.279372		2973.85	0.300758		2973.85	0.275649		2973.85	0.048727		2973.85	0.051473		2973.85	0.046455		2973.85	0.056455		2973.85	0.055738		2973.85	0.059952
3005.82	0.041623			3277.94	0.157079		2971.92	0.22903		2971.92	0.237343		2971.92	0.241602		2971.92	0.279265		2971.92	0.300861		2971.92	0.275463		2971.92	0.048755		2971.92	0.051387		2971.92	0.046452		2971.92	0.05649		2971.92	0.055615		2971.92	0.059891
3003.96	0.041328			3276.62	0.156767		2969.99	0.229108		2969.99	0.236911		2969.99	0.241726		2969.99	0.279059		2969.99	0.300774		2969.99	0.275322		2969.99	0.048794		2969.99	0.051282		2969.99	0.046469		2969.99	0.056504		2969.99	0.055474		2969.99	0.059848
3002.1	0.041189			3275.29	0.156456		2968.06	0.229172		2968.06	0.236641		2968.06	0.242014		2968.06	0.279082		2968.06	0.30072		2968.06	0.275339		2968.06	0.048834		2968.06	0.051151		2968.06	0.046485		2968.06	0.056486		2968.06	0.055308		2968.06	0.059802
3000.23	0.041064			3273.96	0.156145		2966.13	0.22926		2966.13	0.236424		2966.13	0.242452		2966.13	0.279262		2966.13	0.30077		2966.13	0.275394		2966.13	0.04888		2966.13	0.051005		2966.13	0.046487		2966.13	0.05646		2966.13	0.05515		2966.13	0.059735
2998.37	0.041057			3272.63	0.156145		2964.2	0.229367		2964.2	0.236221		2964.2	0.243039		2964.2	0.279486		2964.2	0.300765		2964.2	0.27544		2964.2	0.048945		2964.2	0.050887		2964.2	0.046503		2964.2	0.056454		2964.2	0.055023		2964.2	0.059653
2996.51	0.041148			3271.3	0.156145		2962.28	0.229445		2962.28	0.236099		2962.28	0.243779		2962.28	0.279893		2962.28	0.300704		2962.28	0.27555		2962.28	0.049019		2962.28	0.050805		2962.28	0.04656		2962.28	0.05646		2962.28	0.054886		2962.28	0.059578
2994.64	0.041168			3269.97	0.156145		2960.35	0.229474		2960.35	0.236091		2960.35	0.244683		2960.35	0.280527		2960.35	0.300745		2960.35	0.27578		2960.35	0.049089		2960.35	0.05074		2960.35	0.046627		2960.35	0.056449		2960.35	0.054741		2960.35	0.05953
2992.78	0.041307			3268.64	0.156145		2958.42	0.229501		2958.42	0.236172		2958.42	0.245675		2958.42	0.281253		2958.42	0.300997		2958.42	0.276167		2958.42	0.04915		2958.42	0.050694		2958.42	0.046663		2958.42	0.056412		2958.42	0.054644		2958.42	0.059519
2990.92	0.041519			3267.32	0.156145		2956.49	0.229603		2956.49	0.236291		2956.49	0.246659		2956.49	0.281906		2956.49	0.30138		2956.49	0.276655		2956.49	0.049181		2956.49	0.05069		2956.49	0.046688		2956.49	0.056359		2956.49	0.054583		2956.49	0.059523
2989.05	0.041663			3265.99	0.156145		2954.56	0.229795		2954.56	0.236376		2954.56	0.247597		2954.56	0.282464		2954.56	0.301681		2954.56	0.277212		2954.56	0.049186		2954.56	0.050752		2954.56	0.046749		2954.56	0.056312		2954.56	0.054518		2954.56	0.059525
2987.19	0.041801			3264.66	0.155523		2952.63	0.229946		2952.63	0.236352		2952.63	0.24836		2952.63	0.283023		2952.63	0.301808		2952.63	0.27776		2952.63	0.049212		2952.63	0.05086		2952.63	0.046828		2952.63	0.056289		2952.63	0.054459		2952.63	0.059552
2985.33	0.041998			3263.33	0.154902		2950.7	0.229957		2950.7	0.236193		2950.7	0.248811		2950.7	0.283526		2950.7	0.301799		2950.7	0.278123		2950.7	0.049268		2950.7	0.050966		2950.7	0.046877		2950.7	0.056273		2950.7	0.054419		2950.7	0.059613
2983.46	0.042307			3262	0.154592		2948.78	0.229996		2948.78	0.235964		2948.78	0.248966		2948.78	0.283769		2948.78	0.301697		2948.78	0.278365		2948.78	0.049301		2948.78	0.051073		2948.78	0.046912		2948.78	0.056244		2948.78	0.054392		2948.78	0.059676
2981.6	0.042673			3260.67	0.154282		2946.85	0.230191		2946.85	0.235756		2946.85	0.248888		2946.85	0.283726		2946.85	0.301511		2946.85	0.278686		2946.85	0.049305		2946.85	0.051212		2946.85	0.046973		2946.85	0.056219		2946.85	0.054382		2946.85	0.05975
2979.74	0.043137			3259.35	0.153972		2944.92	0.230378		2944.92	0.235583		2944.92	0.248605		2944.92	0.283641		2944.92	0.301212		2944.92	0.279088		2944.92	0.049319		2944.92	0.051375		2944.92	0.04706		2944.92	0.056186		2944.92	0.054378		2944.92	0.059868
2977.87	0.043542			3258.02	0.153663		2942.99	0.230443		2942.99	0.235438		2942.99	0.248215		2942.99	0.283616		2942.99	0.300783		2942.99	0.279477		2942.99	0.049353		2942.99	0.051561		2942.99	0.047167		2942.99	0.056123		2942.99	0.054367		2942.99	0.060008
2976.01	0.043982			3256.69	0.153663		2941.06	0.230489		2941.06	0.23534		2941.06	0.247917		2941.06	0.283463		2941.06	0.300235		2941.06	0.279787		2941.06	0.049409		2941.06	0.051768		2941.06	0.0473		2941.06	0.056064		2941.06	0.054375		2941.06	0.060134
2974.14	0.044551			3255.36	0.153663		2939.13	0.230597		2939.13	0.235321		2939.13	0.24783		2939.13	0.283032		2939.13	0.299572		2939.13	0.280028		2939.13	0.049486		2939.13	0.051983		2939.13	0.047444		2939.13	0.056025		2939.13	0.05445		2939.13	0.060256
2972.28	0.045199			3254.03	0.153663		2937.2	0.230727		2937.2	0.235452		2937.2	0.247937		2937.2	0.282393		2937.2	0.298894		2937.2	0.280336		2937.2	0.049578		2937.2	0.052215		2937.2	0.047569		2937.2	0.055972		2937.2	0.054598		2937.2	0.060385
2970.42	0.045762			3252.7	0.153663		2935.28	0.230788		2935.28	0.235696		2935.28	0.248163		2935.28	0.281683		2935.28	0.298322		2935.28	0.28067		2935.28	0.049696		2935.28	0.052457		2935.28	0.047663		2935.28	0.055901		2935.28	0.054771		2935.28	0.060519
2968.55	0.046342			3251.38	0.153663		2933.35	0.230706		2933.35	0.235874		2933.35	0.248381		2933.35	0.280859		2933.35	0.297841		2933.35	0.280707		2933.35	0.049839		2933.35	0.052681		2933.35	0.047742		2933.35	0.055847		2933.35	0.054931		2933.35	0.060662
2966.69	0.046946			3250.05	0.153663		2931.42	0.230513		2931.42	0.23593		2931.42	0.24853		2931.42	0.279856		2931.42	0.297454		2931.42	0.280376		2931.42	0.049987		2931.42	0.052871		2931.42	0.047831		2931.42	0.055817		2931.42	0.055084		2931.42	0.060783
2964.83	0.04749			3248.72	0.153972		2929.49	0.230319		2929.49	0.235958		2929.49	0.248671		2929.49	0.278762		2929.49	0.297224		2929.49	0.279969		2929.49	0.050121		2929.49	0.053009		2929.49	0.047919		2929.49	0.0558		2929.49	0.055249		2929.49	0.060835
2962.96	0.04799			3247.39	0.154282		2927.56	0.230119		2927.56	0.235942		2927.56	0.248803		2927.56	0.277612		2927.56	0.297116		2927.56	0.279615		2927.56	0.050232		2927.56	0.053104		2927.56	0.047978		2927.56	0.055797		2927.56	0.055424		2927.56	0.060852
2961.1	0.048451			3246.06	0.154282		2925.63	0.229834		2925.63	0.235814		2925.63	0.248904		2925.63	0.276358		2925.63	0.296962		2925.63	0.279184		2925.63	0.050332		2925.63	0.053185		2925.63	0.047997		2925.63	0.055789		2925.63	0.055599		2925.63	0.060885
2959.24	0.048729			3244.73	0.154282		2923.7	0.229453		2923.7	0.235553		2923.7	0.248971		2923.7	0.274991		2923.7	0.296621		2923.7	0.278547		2923.7	0.050427		2923.7	0.053242		2923.7	0.047982		2923.7	0.055754		2923.7	0.055782		2923.7	0.060907
2957.37	0.048691			3243.4	0.154282		2921.78	0.229006		2921.78	0.235107		2921.78	0.248931		2921.78	0.273583		2921.78	0.296031		2921.78	0.277665		2921.78	0.050494		2921.78	0.053247		2921.78	0.047963		2921.78	0.055708		2921.78	0.055975		2921.78	0.060897
2955.51	0.048451			3242.08	0.154282		2919.85	0.228571		2919.85	0.234531		2919.85	0.248817		2919.85	0.272345		2919.85	0.295212		2919.85	0.276597		2919.85	0.050503		2919.85	0.053205		2919.85	0.047984		2919.85	0.055665		2919.85	0.056148		2919.85	0.060885
2953.65	0.048219			3240.75	0.154282		2917.92	0.22825		2917.92	0.234059		2917.92	0.248825		2917.92	0.271575		2917.92	0.294333		2917.92	0.275581		2917.92	0.050474		2917.92	0.05314		2917.92	0.048041		2917.92	0.055623		2917.92	0.056314		2917.92	0.060881
2951.78	0.047905			3239.42	0.154282		2915.99	0.228125		2915.99	0.233865		2915.99	0.249059		2915.99	0.271397		2915.99	0.293616		2915.99	0.275072		2915.99	0.050458		2915.99	0.053071		2915.99	0.048074		2915.99	0.055603		2915.99	0.056498		2915.99	0.060888
2949.92	0.047569			3238.09	0.153354		2914.06	0.228237		2914.06	0.233867		2914.06	0.249371		2914.06	0.271632		2914.06	0.293159		2914.06	0.275274		2914.06	0.050456		2914.06	0.053		2914.06	0.048055		2914.06	0.055596		2914.06	0.056673		2914.06	0.060897
2948.06	0.047467			3236.76	0.152427		2912.13	0.228467		2912.13	0.233904		2912.13	0.24953		2912.13	0.271961		2912.13	0.292868		2912.13	0.275783		2912.13	0.050419		2912.13	0.05292		2912.13	0.048037		2912.13	0.055565		2912.13	0.056819		2912.13	0.060881
2946.19	0.047885			3235.43	0.152119		2910.2	0.22858		2910.2	0.233966		2910.2	0.249491		2910.2	0.272254		2910.2	0.29258		2910.2	0.276215		2910.2	0.050339		2910.2	0.052837		2910.2	0.048062		2910.2	0.055516		2910.2	0.056959		2910.2	0.060835
2944.33	0.048657			3234.11	0.151811		2908.28	0.22849		2908.28	0.234044		2908.28	0.249304		2908.28	0.272581		2908.28	0.29237		2908.28	0.276536		2908.28	0.050272		2908.28	0.052765		2908.28	0.048109		2908.28	0.055476		2908.28	0.057118		2908.28	0.060776
2942.47	0.049446			3232.78	0.151811		2906.35	0.2283		2906.35	0.23399		2906.35	0.248935		2906.35	0.272826		2906.35	0.292377		2906.35	0.276671		2906.35	0.050256		2906.35	0.052692		2906.35	0.048128		2906.35	0.055423		2906.35	0.057282		2906.35	0.060711
2940.6	0.050173			3231.45	0.151811		2904.42	0.228065		2904.42	0.233771		2904.42	0.248383		2904.42	0.272766		2904.42	0.292483		2904.42	0.276574		2904.42	0.050261		2904.42	0.052581		2904.42	0.048095		2904.42	0.055367		2904.42	0.057396		2904.42	0.060638
2938.74	0.050975			3230.12	0.151503		2902.49	0.227778		2902.49	0.233542		2902.49	0.24774		2902.49	0.272526		2902.49	0.292677		2902.49	0.276433		2902.49	0.050258		2902.49	0.052459		2902.49	0.048039		2902.49	0.055357		2902.49	0.057462		2902.49	0.060555
2936.87	0.051926			3228.79	0.151195		2900.56	0.227502		2900.56	0.233416		2900.56	0.247074		2900.56	0.272442		2900.56	0.293091		2900.56	0.276429		2900.56	0.050242		2900.56	0.052368		2900.56	0.048005		2900.56	0.055369		2900.56	0.057542		2900.56	0.060456
2935.01	0.052941			3227.46	0.150581		2898.63	0.227276		2898.63	0.23334		2898.63	0.246345		2898.63	0.272555		2898.63	0.29353		2898.63	0.276551		2898.63	0.05021		2898.63	0.052283		2898.63	0.047999		2898.63	0.055346		2898.63	0.057648		2898.63	0.06037
2933.15	0.053898			3226.14	0.149967		2896.7	0.227037		2896.7	0.233116		2896.7	0.245503		2896.7	0.272711		2896.7	0.293685		2896.7	0.276708		2896.7	0.050176		2896.7	0.052179		2896.7	0.047991		2896.7	0.055298		2896.7	0.057751		2896.7	0.060315
2931.28	0.055001			3224.81	0.149967		2894.78	0.226755		2894.78	0.232588		2894.78	0.244665		2894.78	0.272987		2894.78	0.293463		2894.78	0.276896		2894.78	0.050157		2894.78	0.052081		2894.78	0.047962		2894.78	0.055256		2894.78	0.057846		2894.78	0.060258
2929.42	0.056268			3223.48	0.149967		2892.85	0.226507		2892.85	0.231852		2892.85	0.244115		2892.85	0.27354		2892.85	0.292906		2892.85	0.27716		2892.85	0.050145		2892.85	0.052012		2892.85	0.047931		2892.85	0.055227		2892.85	0.057937		2892.85	0.060212
2927.56	0.057595			3222.15	0.14966		2890.92	0.226329		2890.92	0.231115		2890.92	0.244046		2890.92	0.27429		2890.92	0.292179		2890.92	0.277447		2890.92	0.050127		2890.92	0.051949		2890.92	0.04793		2890.92	0.055199		2890.92	0.058021		2890.92	0.060214
2925.69	0.058926			3220.82	0.149354		2888.99	0.226163		2888.99	0.230488		2888.99	0.24439		2888.99	0.274986		2888.99	0.291505		2888.99	0.277695		2888.99	0.050097		2888.99	0.051861		2888.99	0.04795		2888.99	0.05516		2888.99	0.058098		2888.99	0.060242
2923.83	0.060101			3219.49	0.149354		2887.06	0.225981		2887.06	0.23004		2887.06	0.244883		2887.06	0.275473		2887.06	0.290943		2887.06	0.277874		2887.06	0.050057		2887.06	0.051743		2887.06	0.04794		2887.06	0.05511		2887.06	0.058134		2887.06	0.060258
2921.97	0.060799			3218.16	0.149354		2885.13	0.225793		2885.13	0.229858		2885.13	0.245318		2885.13	0.275749		2885.13	0.29045		2885.13	0.27798		2885.13	0.050024		2885.13	0.051613		2885.13	0.0479		2885.13	0.055054		2885.13	0.058092		2885.13	0.06027
2920.1	0.060978			3216.84	0.149354		2883.2	0.225639		2883.2	0.229959		2883.2	0.245708		2883.2	0.275829		2883.2	0.290256		2883.2	0.278124		2883.2	0.050012		2883.2	0.051505		2883.2	0.047894		2883.2	0.055013		2883.2	0.057998		2883.2	0.060309
2918.24	0.060437			3215.51	0.149354		2881.28	0.225565		2881.28	0.230267		2881.28	0.246045		2881.28	0.275836		2881.28	0.290621		2881.28	0.278365		2881.28	0.050008		2881.28	0.051458		2881.28	0.047926		2881.28	0.055014		2881.28	0.057913		2881.28	0.060386
2916.38	0.059116			3214.18	0.149354		2879.35	0.225542		2879.35	0.230662		2879.35	0.246144		2879.35	0.27604		2879.35	0.29129		2879.35	0.278715		2879.35	0.050007		2879.35	0.051485		2879.35	0.047948		2879.35	0.055061		2879.35	0.057883		2879.35	0.06051
2914.51	0.057259			3212.85	0.149354		2877.42	0.225502		2877.42	0.231005		2877.42	0.245922		2877.42	0.276542		2877.42	0.291824		2877.42	0.279253		2877.42	0.050016		2877.42	0.051552		2877.42	0.047967		2877.42	0.055147		2877.42	0.057911		2877.42	0.060671
2912.65	0.055322			3211.52	0.14966		2875.49	0.225463		2875.49	0.2313		2875.49	0.245526		2875.49	0.277231		2875.49	0.292218		2875.49	0.279926		2875.49	0.050028		2875.49	0.051633		2875.49	0.048019		2875.49	0.055258		2875.49	0.057984		2875.49	0.06083
2910.79	0.053471			3210.19	0.149967		2873.56	0.225499		2873.56	0.231728		2873.56	0.245111		2873.56	0.278021		2873.56	0.292765		2873.56	0.280597		2873.56	0.050037		2873.56	0.051729		2873.56	0.048085		2873.56	0.055372		2873.56	0.058115		2873.56	0.060973
2908.92	0.051911			3208.87	0.150519		2871.63	0.225571		2871.63	0.232323		2871.63	0.244718		2871.63	0.278747		2871.63	0.293557		2871.63	0.28126		2871.63	0.050059		2871.63	0.051849		2871.63	0.048132		2871.63	0.055481		2871.63	0.058317		2871.63	0.061143
2907.06	0.05056			3207.54	0.151134		2869.7	0.225553		2869.7	0.232902		2869.7	0.244373		2869.7	0.279244		2869.7	0.294277		2869.7	0.281974		2869.7	0.050101		2869.7	0.05197		2869.7	0.048167		2869.7	0.055573		2869.7	0.05855		2869.7	0.061338
2905.2	0.049499			3206.21	0.151195		2867.78	0.225434		2867.78	0.233376		2867.78	0.244139		2867.78	0.27965		2867.78	0.294614		2867.78	0.282678		2867.78	0.050156		2867.78	0.052065		2867.78	0.048209		2867.78	0.055638		2867.78	0.058754		2867.78	0.061495
2903.33	0.04872			3204.88	0.151195		2865.85	0.225341		2865.85	0.233839		2865.85	0.244142		2865.85	0.280102		2865.85	0.294794		2865.85	0.283248		2865.85	0.050211		2865.85	0.052159		2865.85	0.048263		2865.85	0.055703		2865.85	0.058904		2865.85	0.061601
2901.47	0.048052			3203.55	0.150642		2863.92	0.225373		2863.92	0.234361		2863.92	0.244461		2863.92	0.280493		2863.92	0.295194		2863.92	0.283733		2863.92	0.050262		2863.92	0.052288		2863.92	0.048314		2863.92	0.05577		2863.92	0.059015		2863.92	0.061679
2899.6	0.047388			3202.22	0.150028		2861.99	0.22546		2861.99	0.234854		2861.99	0.244981		2861.99	0.280705		2861.99	0.295727		2861.99	0.284287		2861.99	0.050314		2861.99	0.052442		2861.99	0.048355		2861.99	0.055822		2861.99	0.059119		2861.99	0.061726
2897.74	0.046824			3200.9	0.14966		2860.06	0.225428		2860.06	0.235208		2860.06	0.245506		2860.06	0.280751		2860.06	0.29613		2860.06	0.28481		2860.06	0.050387		2860.06	0.052606		2860.06	0.048391		2860.06	0.055871		2860.06	0.059243		2860.06	0.061743
2895.88	0.046337			3199.57	0.149354		2858.13	0.225257		2858.13	0.235434		2858.13	0.245878		2858.13	0.280762		2858.13	0.296395		2858.13	0.285059		2858.13	0.050491		2858.13	0.052781		2858.13	0.048422		2858.13	0.055922		2858.13	0.059377		2858.13	0.06175
2894.01	0.045877			3198.24	0.149354		2856.2	0.225077		2856.2	0.235583		2856.2	0.246		2856.2	0.280765		2856.2	0.296614		2856.2	0.285069		2856.2	0.050598		2856.2	0.052977		2856.2	0.048449		2856.2	0.055946		2856.2	0.059483		2856.2	0.061747
2892.15	0.045421			3196.91	0.149354		2854.28	0.224903		2854.28	0.23563		2854.28	0.245814		2854.28	0.280624		2854.28	0.296761		2854.28	0.285046		2854.28	0.050692		2854.28	0.05319		2854.28	0.048469		2854.28	0.05594		2854.28	0.059563		2854.28	0.061734
2890.29	0.044971			3195.58	0.149354		2852.35	0.224615		2852.35	0.235464		2852.35	0.245304		2852.35	0.280317		2852.35	0.296763		2852.35	0.285057		2852.35	0.05079		2852.35	0.053394		2852.35	0.048472		2852.35	0.05594		2852.35	0.059636		2852.35	0.061711
2888.42	0.044506			3194.25	0.149354		2850.42	0.224222		2850.42	0.235089		2850.42	0.244636		2850.42	0.28007		2850.42	0.296689		2850.42	0.285058		2850.42	0.050861		2850.42	0.05355		2850.42	0.04845		2850.42	0.055958		2850.42	0.059688		2850.42	0.061665
2886.56	0.044126			3192.92	0.149048		2848.49	0.224005		2848.49	0.2348		2848.49	0.244228		2848.49	0.280089		2848.49	0.296828		2848.49	0.285152		2848.49	0.050837		2848.49	0.053637		2848.49	0.048425		2848.49	0.05596		2848.49	0.059714		2848.49	0.061596
2884.7	0.043851			3191.6	0.148742		2846.56	0.22421		2846.56	0.234909		2846.56	0.24445		2846.56	0.280327		2846.56	0.297447		2846.56	0.285637		2846.56	0.050741		2846.56	0.053697		2846.56	0.048424		2846.56	0.055922		2846.56	0.05974		2846.56	0.061529
2882.83	0.043705			3190.27	0.148191		2844.63	0.224671		2844.63	0.23537		2844.63	0.245169		2844.63	0.280691		2844.63	0.298458		2844.63	0.286517		2844.63	0.050643		2844.63	0.053755		2844.63	0.048443		2844.63	0.055876		2844.63	0.059789		2844.63	0.06149
2880.97	0.043661			3188.94	0.147581		2842.7	0.225031		2842.7	0.235829		2842.7	0.245891		2842.7	0.281029		2842.7	0.299542		2842.7	0.287356		2842.7	0.050578		2842.7	0.053775		2842.7	0.048455		2842.7	0.055868		2842.7	0.059839		2842.7	0.061465
2879.11	0.043716			3187.61	0.14752		2840.78	0.225203		2840.78	0.236051		2840.78	0.246291		2840.78	0.281048		2840.78	0.300466		2840.78	0.287895		2840.78	0.050516		2840.78	0.053732		2840.78	0.048449		2840.78	0.055879		2840.78	0.059849		2840.78	0.061401
2877.24	0.04384			3186.28	0.14752		2838.85	0.225307		2838.85	0.236114		2838.85	0.246258		2838.85	0.280667		2838.85	0.301223		2838.85	0.288331		2838.85	0.050417		2838.85	0.053659		2838.85	0.048447		2838.85	0.055854		2838.85	0.05983		2838.85	0.06129
2875.38	0.044067			3184.95	0.14752		2836.92	0.225401		2836.92	0.236125		2836.92	0.245719		2836.92	0.280205		2836.92	0.301947		2836.92	0.288883		2836.92	0.050296		2836.92	0.053572		2836.92	0.048465		2836.92	0.055803		2836.92	0.059805		2836.92	0.061165
2873.52	0.044362			3183.63	0.14752		2834.99	0.225459		2834.99	0.235981		2834.99	0.24479		2834.99	0.280001		2834.99	0.302592		2834.99	0.289443		2834.99	0.050211		2834.99	0.053432		2834.99	0.048492		2834.99	0.055768		2834.99	0.059764		2834.99	0.061037
2871.65	0.044455			3182.3	0.14752		2833.06	0.225454		2833.06	0.235436		2833.06	0.24397		2833.06	0.280052		2833.06	0.302763		2833.06	0.289742		2833.06	0.050168		2833.06	0.053214		2833.06	0.048483		2833.06	0.055734		2833.06	0.059666		2833.06	0.060904
2869.79	0.044232			3180.97	0.14752		2831.13	0.225412		2831.13	0.23438		2831.13	0.243839		2831.13	0.280135		2831.13	0.302257		2831.13	0.289581		2831.13	0.050124		2831.13	0.052898		2831.13	0.048398		2831.13	0.055682		2831.13	0.059486		2831.13	0.060795
2867.93	0.043967			3179.64	0.147215		2829.2	0.225439		2829.2	0.232976		2829.2	0.244477		2829.2	0.279989		2829.2	0.301477		2829.2	0.288944		2829.2	0.050058		2829.2	0.052486		2829.2	0.048278		2829.2	0.055631		2829.2	0.059247		2829.2	0.060751
2866.06	0.04377			3178.31	0.14691		2827.28	0.225606		2827.28	0.231505		2827.28	0.245463		2827.28	0.279426		2827.28	0.300878		2827.28	0.287994		2827.28	0.049993		2827.28	0.05204		2827.28	0.048204		2827.28	0.055606		2827.28	0.059004		2827.28	0.060786
2864.2	0.043718			3176.98	0.14691		2825.35	0.225833		2825.35	0.23007		2825.35	0.24629		2825.35	0.278556		2825.35	0.300498		2825.35	0.286865		2825.35	0.049943		2825.35	0.051632		2825.35	0.048179		2825.35	0.055631		2825.35	0.058792		2825.35	0.060846
2862.33	0.043917			3175.66	0.14691		2823.42	0.225996		2823.42	0.228568		2823.42	0.246574		2823.42	0.277906		2823.42	0.300133		2823.42	0.285651		2823.42	0.04991		2823.42	0.051284		2823.42	0.048158		2823.42	0.055679		2823.42	0.058588		2823.42	0.060856
2860.47	0.044474			3174.33	0.146606		2821.49	0.226068		2821.49	0.227086		2821.49	0.246273		2821.49	0.278082		2821.49	0.299602		2821.49	0.284511		2821.49	0.049873		2821.49	0.05097		2821.49	0.04812		2821.49	0.055693		2821.49	0.058354		2821.49	0.060801
2858.61	0.045187			3173	0.146302		2819.56	0.226128		2819.56	0.225964		2819.56	0.245783		2819.56	0.279311		2819.56	0.298964		2819.56	0.283397		2819.56	0.049816		2819.56	0.050664		2819.56	0.048074		2819.56	0.055653		2819.56	0.058094		2819.56	0.060723
2856.74	0.045965			3171.67	0.146302		2817.63	0.226217		2817.63	0.225395		2817.63	0.245619		2817.63	0.281416		2817.63	0.298487		2817.63	0.282003		2817.63	0.049763		2817.63	0.050393		2817.63	0.048024		2817.63	0.055585		2817.63	0.057794		2817.63	0.060654
2854.88	0.046906			3170.34	0.146302		2815.7	0.226205		2815.7	0.225306		2815.7	0.24611		2815.7	0.283798		2815.7	0.298296		2815.7	0.280066		2815.7	0.049741		2815.7	0.050202		2815.7	0.047933		2815.7	0.055511		2815.7	0.05742		2815.7	0.060588
2853.02	0.048015			3169.01	0.146302		2813.78	0.226031		2813.78	0.225503		2813.78	0.247314		2813.78	0.285763		2813.78	0.29829		2813.78	0.277633		2813.78	0.049731		2813.78	0.050065		2813.78	0.047766		2813.78	0.055417		2813.78	0.056953		2813.78	0.060493
2851.15	0.048902			3167.68	0.146302		2811.85	0.225873		2811.85	0.225847		2811.85	0.248942		2811.85	0.287185		2811.85	0.298287		2811.85	0.275231		2811.85	0.049692		2811.85	0.049918		2811.85	0.047564		2811.85	0.055292		2811.85	0.056405		2811.85	0.060366
2849.29	0.048813			3166.36	0.145755		2809.92	0.225897		2809.92	0.226269		2809.92	0.250456		2809.92	0.288334		2809.92	0.297943		2809.92	0.2735		2809.92	0.049617		2809.92	0.049752		2809.92	0.047393		2809.92	0.055192		2809.92	0.055844		2809.92	0.060251
2847.43	0.047307			3165.03	0.145148		2807.99	0.226008		2807.99	0.226683		2807.99	0.251338		2807.99	0.289305		2807.99	0.296977		2807.99	0.27253		2807.99	0.049555		2807.99	0.04959		2807.99	0.047277		2807.99	0.055153		2807.99	0.055353		2807.99	0.060182
2845.56	0.044897			3163.7	0.144784		2806.06	0.22597		2806.06	0.227018		2806.06	0.251323		2806.06	0.289948		2806.06	0.295706		2806.06	0.271872		2806.06	0.049526		2806.06	0.049433		2806.06	0.047196		2806.06	0.05513		2806.06	0.054936		2806.06	0.060158
2843.7	0.042433			3162.37	0.144481		2804.13	0.225779		2804.13	0.227309		2804.13	0.250575		2804.13	0.290085		2804.13	0.294726		2804.13	0.271203		2804.13	0.049493		2804.13	0.049276		2804.13	0.047124		2804.13	0.055069		2804.13	0.054572		2804.13	0.060163
2841.84	0.040479			3161.04	0.144178		2802.2	0.225662		2802.2	0.227608		2802.2	0.2494		2802.2	0.2898		2802.2	0.29431		2802.2	0.27057		2802.2	0.049428		2802.2	0.049172		2802.2	0.047061		2802.2	0.054992		2802.2	0.054315		2802.2	0.06019
2839.97	0.039275			3159.71	0.143876		2800.28	0.225708		2800.28	0.22787		2800.28	0.24784		2800.28	0.289564		2800.28	0.294448		2800.28	0.270111		2800.28	0.049374		2800.28	0.049196		2800.28	0.047057		2800.28	0.054946		2800.28	0.054226		2800.28	0.060276
2838.11	0.038564			3158.39	0.143876		2798.35	0.225722		2798.35	0.227978		2798.35	0.245939		2798.35	0.28966		2798.35	0.295026		2798.35	0.269955		2798.35	0.049367		2798.35	0.049373		2798.35	0.047134		2798.35	0.054934		2798.35	0.054251		2798.35	0.060446
2836.25	0.038018			3157.06	0.143876		2796.42	0.225495		2796.42	0.22779		2796.42	0.244061		2796.42	0.289677		2796.42	0.295859		2796.42	0.270148		2796.42	0.049362		2796.42	0.049642		2796.42	0.047235		2796.42	0.054923		2796.42	0.054258		2796.42	0.060635
2834.38	0.037682			3155.73	0.144178		2794.49	0.225177		2794.49	0.227327		2794.49	0.242745		2794.49	0.289174		2794.49	0.296722		2794.49	0.270758		2794.49	0.049301		2794.49	0.049919		2794.49	0.047286		2794.49	0.054882		2794.49	0.054161		2794.49	0.060772
2832.52	0.037386			3154.4	0.144481		2792.56	0.225051		2792.56	0.226858		2792.56	0.242399		2792.56	0.288153		2792.56	0.297199		2792.56	0.271804		2792.56	0.049198		2792.56	0.050192		2792.56	0.047271		2792.56	0.054813		2792.56	0.05399		2792.56	0.060828
2830.66	0.037073			3153.07	0.144481		2790.63	0.225062		2790.63	0.226653		2790.63	0.242994		2790.63	0.286644		2790.63	0.296863		2790.63	0.272918		2790.63	0.04912		2790.63	0.050472		2790.63	0.047213		2790.63	0.054745		2790.63	0.053826		2790.63	0.060805
2828.79	0.036831			3151.74	0.144481		2788.7	0.225026		2788.7	0.22675		2788.7	0.244036		2788.7	0.284767		2788.7	0.295856		2788.7	0.27362		2788.7	0.049086		2788.7	0.050722		2788.7	0.047137		2788.7	0.054722		2788.7	0.053681		2788.7	0.060719
2826.93	0.03666			3150.42	0.144481		2786.78	0.225011		2786.78	0.226961		2786.78	0.244927		2786.78	0.283108		2786.78	0.29485		2786.78	0.273751		2786.78	0.049054		2786.78	0.050922		2786.78	0.04703		2786.78	0.054762		2786.78	0.053535		2786.78	0.060527
2825.06	0.036444			3149.09	0.144481		2784.85	0.22513		2784.85	0.22722		2784.85	0.24534		2784.85	0.282234		2784.85	0.294402		2784.85	0.273457		2784.85	0.048979		2784.85	0.051099		2784.85	0.046881		2784.85	0.054835		2784.85	0.053417		2784.85	0.060202
2823.2	0.036161			3147.76	0.144481		2782.92	0.22533		2782.92	0.227686		2782.92	0.245432		2782.92	0.282115		2782.92	0.294584		2782.92	0.273108		2782.92	0.048883		2782.92	0.05131		2782.92	0.046736		2782.92	0.054894		2782.92	0.05335		2782.92	0.059828
2821.34	0.035835			3146.43	0.144481		2780.99	0.225497		2780.99	0.228353		2780.99	0.24571		2780.99	0.282351		2780.99	0.295152		2780.99	0.273211		2780.99	0.048822		2780.99	0.051604		2780.99	0.046633		2780.99	0.054947		2780.99	0.053298		2780.99	0.059513
2819.47	0.035547			3145.1	0.144723		2779.06	0.225584		2779.06	0.228904		2779.06	0.24641		2779.06	0.282444		2779.06	0.295748		2779.06	0.273994		2779.06	0.048791		2779.06	0.051943		2779.06	0.046543		2779.06	0.055033		2779.06	0.053195		2779.06	0.059319
2817.61	0.035289			3143.77	0.145026		2777.13	0.22568		2777.13	0.229063		2777.13	0.24713		2777.13	0.282028		2777.13	0.295985		2777.13	0.275112		2777.13	0.048732		2777.13	0.052225		2777.13	0.046418		2777.13	0.055131		2777.13	0.05298		2777.13	0.059227
2815.75	0.035063			3142.44	0.145087		2775.2	0.225919		2775.2	0.228948		2775.2	0.24725		2775.2	0.281111		2775.2	0.29581		2775.2	0.276048		2775.2	0.048621		2775.2	0.0524		2775.2	0.046254		2775.2	0.055191		2775.2	0.052661		2775.2	0.059166
2813.88	0.034809			3141.12	0.145087		2773.28	0.226305		2773.28	0.228826		2773.28	0.246511		2773.28	0.279974		2773.28	0.295495		2773.28	0.276625		2773.28	0.04852		2773.28	0.052507		2773.28	0.046117		2773.28	0.055201		2773.28	0.052329		2773.28	0.059103
2812.02	0.03452			3139.79	0.145087		2771.35	0.226689		2771.35	0.228703		2771.35	0.244985		2771.35	0.279081		2771.35	0.295011		2771.35	0.277106		2771.35	0.04851		2771.35	0.052588		2771.35	0.046069		2771.35	0.05516		2771.35	0.052059		2771.35	0.059055
2810.16	0.034389			3138.46	0.145087		2769.42	0.226933		2769.42	0.228485		2769.42	0.242794		2769.42	0.278918		2769.42	0.294153		2769.42	0.27773		2769.42	0.048548		2769.42	0.052618		2769.42	0.046097		2769.42	0.055026		2769.42	0.051853		2769.42	0.059042
2808.29	0.034281			3137.13	0.145087		2767.49	0.227075		2767.49	0.228213		2767.49	0.240304		2767.49	0.279526		2767.49	0.293208		2767.49	0.278431		2767.49	0.048522		2767.49	0.05254		2767.49	0.046157		2767.49	0.05478		2767.49	0.051695		2767.49	0.059098
2806.43	0.034069			3135.8	0.145087		2765.56	0.227225		2765.56	0.228001		2765.56	0.238367		2765.56	0.28024		2765.56	0.292731		2765.56	0.27923		2765.56	0.048437		2765.56	0.052359		2765.56	0.046252		2765.56	0.05452		2765.56	0.051597		2765.56	0.05927
2804.57	0.033882			3134.47	0.145087		2763.63	0.227376		2763.63	0.227936		2763.63	0.237916		2763.63	0.280344		2763.63	0.292807		2763.63	0.280244		2763.63	0.048375		2763.63	0.052126		2763.63	0.046394		2763.63	0.054386		2763.63	0.051589		2763.63	0.059569
2802.7	0.033713			3133.15	0.145087		2761.7	0.22745		2761.7	0.227961		2761.7	0.239248		2761.7	0.279824		2761.7	0.2929		2761.7	0.281314		2761.7	0.048349		2761.7	0.051853		2761.7	0.046574		2761.7	0.054402		2761.7	0.051658		2761.7	0.059948
2800.84	0.033531			3131.82	0.145087		2759.78	0.227405		2759.78	0.227993		2759.78	0.241805		2759.78	0.279019		2759.78	0.292625		2759.78	0.282117		2759.78	0.048302		2759.78	0.05148		2759.78	0.046771		2759.78	0.054475		2759.78	0.05176		2759.78	0.060321
2798.98	0.033424			3130.49	0.145087		2757.85	0.227322		2757.85	0.228114		2757.85	0.244494		2757.85	0.278079		2757.85	0.292195		2757.85	0.282548		2757.85	0.048204		2757.85	0.05097		2757.85	0.04694		2757.85	0.054471		2757.85	0.051873		2757.85	0.060612
2797.11	0.03333			3129.16	0.144844		2755.92	0.227305		2755.92	0.228369		2755.92	0.246028		2755.92	0.277084		2755.92	0.29179		2755.92	0.282948		2755.92	0.048109		2755.92	0.050392		2755.92	0.047047		2755.92	0.054358		2755.92	0.051986		2755.92	0.060769
2795.25	0.033153			3127.83	0.144541		2753.99	0.227261		2753.99	0.228642		2753.99	0.2456		2753.99	0.27617		2753.99	0.291138		2753.99	0.283714		2753.99	0.048082		2753.99	0.049827		2753.99	0.047099		2753.99	0.054226		2753.99	0.052087		2753.99	0.060803
2793.39	0.032972			3126.5	0.144481		2752.06	0.227032		2752.06	0.228955		2752.06	0.243677		2752.06	0.275375		2752.06	0.290012		2752.06	0.28471		2752.06	0.048098		2752.06	0.049299		2752.06	0.047107		2752.06	0.05411		2752.06	0.052186		2752.06	0.060757
2791.52	0.032833			3125.18	0.144481		2750.13	0.226665		2750.13	0.229658		2750.13	0.241693		2750.13	0.274778		2750.13	0.288819		2750.13	0.285558		2750.13	0.048082		2750.13	0.048805		2750.13	0.047048		2750.13	0.053965		2750.13	0.052298		2750.13	0.060624
2789.66	0.032792			3123.85	0.144239		2748.2	0.22636		2748.2	0.231051		2748.2	0.240968		2748.2	0.274826		2748.2	0.288296		2748.2	0.286086		2748.2	0.048031		2748.2	0.048374		2748.2	0.046924		2748.2	0.053804		2748.2	0.05242		2748.2	0.060421
2787.8	0.032776			3122.52	0.143936		2746.28	0.226261		2746.28	0.232954		2746.28	0.242242		2746.28	0.275985		2746.28	0.288657		2746.28	0.286104		2746.28	0.04802		2746.28	0.048096		2746.28	0.046819		2746.28	0.053714		2746.28	0.052566		2746.28	0.060236
2785.93	0.032639			3121.19	0.143876		2744.35	0.226329		2744.35	0.234806		2744.35	0.24538		2744.35	0.278266		2744.35	0.289563		2744.35	0.285569		2744.35	0.048074		2744.35	0.048021		2744.35	0.046787		2744.35	0.053731		2744.35	0.052724		2744.35	0.060117
2784.07	0.032426			3119.86	0.143876		2742.42	0.22638		2742.42	0.236106		2742.42	0.249194		2742.42	0.281198		2742.42	0.290612		2742.42	0.284913		2742.42	0.048121		2742.42	0.048073		2742.42	0.04677		2742.42	0.053803		2742.42	0.052856		2742.42	0.060059
2782.2	0.032265			3118.53	0.143331		2740.49	0.226328		2740.49	0.236779		2740.49	0.252169		2740.49	0.283971		2740.49	0.29164		2740.49	0.284618		2740.49	0.048101		2740.49	0.048205		2740.49	0.046717		2740.49	0.053879		2740.49	0.052963		2740.49	0.060068
2780.34	0.03211			3117.2	0.142728		2738.56	0.226306		2738.56	0.237158		2738.56	0.253217		2738.56	0.286049		2738.56	0.292724		2738.56	0.284707		2738.56	0.048061		2738.56	0.048484		2738.56	0.046642		2738.56	0.053963		2738.56	0.053091		2738.56	0.060167
2778.48	0.03193			3115.88	0.143211		2736.63	0.22638		2736.63	0.237645		2736.63	0.251933		2736.63	0.287708		2736.63	0.293667		2736.63	0.284832		2736.63	0.048072		2736.63	0.048947		2736.63	0.046568		2736.63	0.054068		2736.63	0.053281		2736.63	0.060363
2776.61	0.031799			3114.55	0.143815		2734.7	0.226396		2734.7	0.238396		2734.7	0.248891		2734.7	0.289211		2734.7	0.293895		2734.7	0.284643		2734.7	0.048116		2734.7	0.049541		2734.7	0.046508		2734.7	0.054155		2734.7	0.053539		2734.7	0.060584
2774.75	0.031792			3113.22	0.143876		2732.78	0.226235		2732.78	0.239395		2732.78	0.245393		2732.78	0.289895		2732.78	0.293279		2732.78	0.284116		2732.78	0.048119		2732.78	0.050186		2732.78	0.046454		2732.78	0.054156		2732.78	0.053825		2732.78	0.060711
2772.89	0.031777			3111.89	0.143876		2730.85	0.225998		2730.85	0.240693		2730.85	0.242605		2730.85	0.288933		2730.85	0.29245		2730.85	0.28349		2730.85	0.048062		2730.85	0.050832		2730.85	0.046394		2730.85	0.054064		2730.85	0.054077		2730.85	0.060723
2771.02	0.031647			3110.56	0.143876		2728.92	0.225867		2728.92	0.242207		2728.92	0.241045		2728.92	0.286407		2728.92	0.292112		2728.92	0.282808		2728.92	0.048011		2728.92	0.051452		2728.92	0.046349		2728.92	0.053965		2728.92	0.054271		2728.92	0.060693
2769.16	0.031516			3109.23	0.143876		2726.99	0.225846		2726.99	0.243589		2726.99	0.240575		2726.99	0.283158		2726.99	0.29239		2726.99	0.28189		2726.99	0.048025		2726.99	0.052011		2726.99	0.046339		2726.99	0.053946		2726.99	0.054414		2726.99	0.060618
2767.3	0.031424			3107.91	0.143876		2725.06	0.22578		2725.06	0.244582		2725.06	0.240707		2725.06	0.280152		2725.06	0.29295		2725.06	0.280801		2725.06	0.048074		2725.06	0.052489		2725.06	0.04635		2725.06	0.054018		2725.06	0.054517		2725.06	0.060447
2765.43	0.031309			3106.58	0.143876		2723.13	0.225692		2723.13	0.245156		2723.13	0.241104		2723.13	0.278131		2723.13	0.293561		2723.13	0.279806		2723.13	0.048102		2723.13	0.05288		2723.13	0.046394		2723.13	0.054106		2723.13	0.054623		2723.13	0.060191
2763.57	0.031159			3105.25	0.143876		2721.2	0.225753		2721.2	0.245437		2721.2	0.241801		2721.2	0.277473		2721.2	0.294333		2721.2	0.278965		2721.2	0.048085		2721.2	0.053201		2721.2	0.04653		2721.2	0.054134		2721.2	0.054794		2721.2	0.059912
2761.71	0.031015			3103.92	0.143876		2719.28	0.225924		2719.28	0.24569		2719.28	0.242904		2719.28	0.278058		2719.28	0.295318		2719.28	0.278249		2719.28	0.048068		2719.28	0.053515		2719.28	0.046804		2719.28	0.054089		2719.28	0.055039		2719.28	0.05968
2759.84	0.030913			3102.59	0.143876		2717.35	0.225986		2717.35	0.246083		2717.35	0.244379		2717.35	0.279113		2717.35	0.296133		2717.35	0.277698		2717.35	0.048098		2717.35	0.053841		2717.35	0.047157		2717.35	0.053993		2717.35	0.055275		2717.35	0.059511
2757.98	0.030809			3101.26	0.143876		2715.42	0.225869		2715.42	0.24662		2715.42	0.246115		2715.42	0.27963		2715.42	0.296429		2715.42	0.277143		2715.42	0.048139		2715.42	0.054117		2715.42	0.047478		2715.42	0.053873		2715.42	0.055397		2715.42	0.059371
2756.12	0.030729			3099.94	0.143876		2713.49	0.225767		2713.49	0.247291		2713.49	0.247857		2713.49	0.279242		2713.49	0.29641		2713.49	0.276468		2713.49	0.048131		2713.49	0.054328		2713.49	0.047723		2713.49	0.053771		2713.49	0.055398		2713.49	0.059254
2754.25	0.030646			3098.61	0.143876		2711.56	0.225829		2711.56	0.247981		2711.56	0.249184		2711.56	0.278253		2711.56	0.296391		2711.56	0.276119		2711.56	0.048116		2711.56	0.054512		2711.56	0.047908		2711.56	0.053738		2711.56	0.05535		2711.56	0.059158
2752.39	0.030511			3097.28	0.143876		2709.63	0.225936		2709.63	0.248382		2709.63	0.249691		2709.63	0.276995		2709.63	0.296319		2709.63	0.276396		2709.63	0.04818		2709.63	0.054664		2709.63	0.048027		2709.63	0.053782		2709.63	0.055322		2709.63	0.059087
2750.53	0.030367			3095.95	0.143876		2707.7	0.225969		2707.7	0.248135		2707.7	0.249216		2707.7	0.275841		2707.7	0.296123		2707.7	0.276831		2707.7	0.048294		2707.7	0.05473		2707.7	0.048059		2707.7	0.053836		2707.7	0.055354		2707.7	0.059051
2748.66	0.030333			3094.62	0.143876		2705.78	0.226007		2705.78	0.247206		2705.78	0.248094		2705.78	0.275385		2705.78	0.296009		2705.78	0.276965		2705.78	0.048349		2705.78	0.054658		2705.78	0.048021		2705.78	0.053838		2705.78	0.055421		2705.78	0.05901
2746.8	0.030334			3093.29	0.143876		2703.85	0.226176		2703.85	0.245989		2703.85	0.247121		2703.85	0.275672		2703.85	0.296081		2703.85	0.276701		2703.85	0.048325		2703.85	0.05446		2703.85	0.047965		2703.85	0.053801		2703.85	0.055471		2703.85	0.058904
2744.93	0.03024			3091.96	0.143876		2701.92	0.226468		2701.92	0.244739		2701.92	0.246992		2701.92	0.275899		2701.92	0.296045		2701.92	0.276007		2701.92	0.048303		2701.92	0.054189		2701.92	0.047947		2701.92	0.053794		2701.92	0.055518		2701.92	0.05875
2743.07	0.03012			3090.64	0.143876		2699.99	0.226739		2699.99	0.24333		2699.99	0.247673		2699.99	0.275402		2699.99	0.295504		2699.99	0.275113		2699.99	0.048322		2699.99	0.053824		2699.99	0.047962		2699.99	0.053868		2699.99	0.055606		2699.99	0.058559
2741.21	0.030003			3089.31	0.143876		2698.06	0.226862		2698.06	0.241764		2698.06	0.248588		2698.06	0.274332		2698.06	0.294436		2698.06	0.274361		2698.06	0.048332		2698.06	0.053307		2698.06	0.047943		2698.06	0.053997		2698.06	0.055703		2698.06	0.058314
2739.34	0.029858			3087.98	0.143876		2696.13	0.226867		2696.13	0.240486		2696.13	0.249259		2696.13	0.273521		2696.13	0.293314		2696.13	0.273898		2696.13	0.04828		2696.13	0.052701		2696.13	0.047849		2696.13	0.054098		2696.13	0.055769		2696.13	0.058068
2737.48	0.029745			3086.65	0.143876		2694.2	0.226889		2694.2	0.240008		2694.2	0.249352		2694.2	0.273724		2694.2	0.292693		2694.2	0.273902		2694.2	0.048184		2694.2	0.052169		2694.2	0.047699		2694.2	0.054151		2694.2	0.055823		2694.2	0.057898
2735.62	0.029692			3085.32	0.143876		2692.28	0.226952		2692.28	0.240323		2692.28	0.248467		2692.28	0.274874		2692.28	0.292601		2692.28	0.274397		2692.28	0.048126		2692.28	0.051799		2692.28	0.047534		2692.28	0.05421		2692.28	0.055868		2692.28	0.057803
2733.75	0.029612			3083.99	0.144118		2690.35	0.226901		2690.35	0.240822		2690.35	0.246394		2690.35	0.276212		2690.35	0.292447		2690.35	0.274972		2690.35	0.04813		2690.35	0.051539		2690.35	0.047381		2690.35	0.054274		2690.35	0.055833		2690.35	0.057715
2731.89	0.029485			3082.67	0.14442		2688.42	0.226661		2688.42	0.240846		2688.42	0.243609		2688.42	0.276946		2688.42	0.291743		2688.42	0.275265		2688.42	0.048112		2688.42	0.051283		2688.42	0.047231		2688.42	0.054275		2688.42	0.05568		2688.42	0.057597
2730.03	0.029341			3081.34	0.144481		2686.49	0.226413		2686.49	0.240257		2686.49	0.241194		2686.49	0.276653		2686.49	0.290761		2686.49	0.275214		2686.49	0.048031		2686.49	0.05104		2686.49	0.047078		2686.49	0.054215		2686.49	0.055479		2686.49	0.057502
2728.16	0.029248			3080.01	0.144481		2684.56	0.226344		2684.56	0.239385		2684.56	0.239918		2684.56	0.275203		2684.56	0.290121		2684.56	0.274762		2684.56	0.047958		2684.56	0.050925		2684.56	0.046978		2684.56	0.054141		2684.56	0.055293		2684.56	0.057527
2726.3	0.029221			3078.68	0.144481		2682.63	0.226379		2682.63	0.238519		2682.63	0.239828		2682.63	0.272755		2682.63	0.289813		2682.63	0.273886		2682.63	0.04794		2682.63	0.050951		2682.63	0.046987		2682.63	0.054055		2682.63	0.055095		2682.63	0.057671
2724.44	0.029192			3077.35	0.144481		2680.7	0.226298		2680.7	0.237638		2680.7	0.240841		2680.7	0.269981		2680.7	0.289153		2680.7	0.272713		2680.7	0.047927		2680.7	0.051006		2680.7	0.047083		2680.7	0.053962		2680.7	0.054832		2680.7	0.057791
2722.57	0.02914			3076.02	0.144239		2678.78	0.226057		2678.78	0.236678		2678.78	0.242988		2678.78	0.267723		2678.78	0.28788		2678.78	0.27149		2678.78	0.047862		2678.78	0.051038		2678.78	0.047228		2678.78	0.053908		2678.78	0.054498		2678.78	0.057807
2720.71	0.029034			3074.7	0.143936		2676.85	0.225877		2676.85	0.235764		2676.85	0.245907		2676.85	0.266328		2676.85	0.286405		2676.85	0.270522		2676.85	0.047776		2676.85	0.051118		2676.85	0.04741		2676.85	0.053928		2676.85	0.054144		2676.85	0.057805
2718.85	0.028908			3073.37	0.143876		2674.92	0.225861		2674.92	0.234999		2674.92	0.2486		2674.92	0.265716		2674.92	0.284893		2674.92	0.269902		2674.92	0.047747		2674.92	0.051301		2674.92	0.047608		2674.92	0.05403		2674.92	0.053843		2674.92	0.057887
2716.98	0.02878			3072.04	0.143876		2672.99	0.225806		2672.99	0.234318		2672.99	0.249836		2672.99	0.26561		2672.99	0.283153		2672.99	0.269269		2672.99	0.047767		2672.99	0.051558		2672.99	0.047751		2672.99	0.054149		2672.99	0.053595		2672.99	0.058035
2715.12	0.028611			3070.71	0.143876		2671.06	0.225599		2671.06	0.233714		2671.06	0.249049		2671.06	0.26569		2671.06	0.281362		2671.06	0.268162		2671.06	0.047752		2671.06	0.051861		2671.06	0.047788		2671.06	0.054176		2671.06	0.053364		2671.06	0.058164
2713.26	0.028459			3069.38	0.143876		2669.13	0.225375		2669.13	0.233348		2669.13	0.247161		2669.13	0.266007		2669.13	0.27999		2669.13	0.266603		2669.13	0.047662		2669.13	0.052203		2669.13	0.047723		2669.13	0.054115		2669.13	0.053185		2669.13	0.058235
2711.39	0.028378			3068.05	0.143876		2667.2	0.225225		2667.2	0.233336		2667.2	0.245929		2667.2	0.266786		2667.2	0.279152		2667.2	0.265051		2667.2	0.047555		2667.2	0.052587		2667.2	0.047591		2667.2	0.05405		2667.2	0.053124		2667.2	0.058257
2709.53	0.028309			3066.73	0.143876		2665.28	0.22512		2665.28	0.233483		2665.28	0.246206		2665.28	0.267828		2665.28	0.278792		2665.28	0.263797		2665.28	0.047486		2665.28	0.052987		2665.28	0.047462		2665.28	0.054009		2665.28	0.053173		2665.28	0.058265
2707.66	0.028238			3065.4	0.143392		2663.35	0.224985		2663.35	0.233485		2663.35	0.247324		2663.35	0.268452		2663.35	0.279071		2663.35	0.262642		2663.35	0.047423		2663.35	0.053306		2663.35	0.047362		2663.35	0.053984		2663.35	0.053236		2663.35	0.058307
2705.8	0.028184			3064.07	0.142788		2661.42	0.224803		2661.42	0.233361		2661.42	0.248068		2661.42	0.26803		2661.42	0.27989		2661.42	0.261308		2661.42	0.047324		2661.42	0.053472		2661.42	0.047281		2661.42	0.05393		2661.42	0.053196		2661.42	0.058381
2703.94	0.028121			3062.74	0.142426		2659.49	0.224683		2659.49	0.233274		2659.49	0.247834		2659.49	0.266678		2659.49	0.280567		2659.49	0.25975		2659.49	0.047195		2659.49	0.053556		2659.49	0.04729		2659.49	0.053788		2659.49	0.053031		2659.49	0.058454
2702.07	0.028043			3061.41	0.142125		2657.56	0.224675		2657.56	0.233152		2657.56	0.246783		2657.56	0.265259		2657.56	0.280439		2657.56	0.258024		2657.56	0.047083		2657.56	0.053684		2657.56	0.047471		2657.56	0.053566		2657.56	0.052796		2657.56	0.058506
2700.21	0.027929			3060.08	0.142065		2655.63	0.224617		2655.63	0.232836		2655.63	0.245166		2655.63	0.264562		2655.63	0.279498		2655.63	0.256307		2655.63	0.047044		2655.63	0.053866		2655.63	0.047756		2655.63	0.053297		2655.63	0.052532		2655.63	0.058504
2698.35	0.027829			3058.75	0.142065		2653.7	0.224379		2653.7	0.232225		2653.7	0.24332		2653.7	0.264553		2653.7	0.27815		2653.7	0.254936		2653.7	0.047039		2653.7	0.054013		2653.7	0.047999		2653.7	0.052996		2653.7	0.05226		2653.7	0.058416
2696.48	0.027775			3057.43	0.142306		2651.78	0.224076		2651.78	0.231289		2651.78	0.242243		2651.78	0.264913		2651.78	0.276576		2651.78	0.254064		2651.78	0.047001		2651.78	0.054129		2651.78	0.048118		2651.78	0.052706		2651.78	0.051983		2651.78	0.058227
2694.62	0.027756			3056.1	0.142607		2649.85	0.223873		2649.85	0.230168		2649.85	0.242704		2649.85	0.265955		2649.85	0.274809		2649.85	0.253349		2649.85	0.046972		2649.85	0.054321		2649.85	0.048105		2649.85	0.052486		2649.85	0.051705		2649.85	0.057952
2692.76	0.027693			3054.77	0.14315		2647.92	0.223777		2647.92	0.229031		2647.92	0.243983		2647.92	0.267978		2647.92	0.273247		2647.92	0.252333		2647.92	0.046995		2647.92	0.054642		2647.92	0.047989		2647.92	0.052374		2647.92	0.051464		2647.92	0.057611
2690.89	0.027569			3053.44	0.143755		2645.99	0.223664		2645.99	0.227897		2645.99	0.244613		2645.99	0.270475		2645.99	0.27238		2645.99	0.250947		2645.99	0.047013		2645.99	0.055019		2645.99	0.047809		2645.99	0.052338		2645.99	0.051286		2645.99	0.057185
2689.03	0.027492			3052.11	0.143876		2644.06	0.223485		2644.06	0.22679		2644.06	0.244037		2644.06	0.272609		2644.06	0.272143		2644.06	0.249424		2644.06	0.046975		2644.06	0.055343		2644.06	0.04763		2644.06	0.052294		2644.06	0.05114		2644.06	0.056653
2687.17	0.027444			3050.78	0.143876		2642.13	0.223371		2642.13	0.225837		2642.13	0.24307		2642.13	0.274004		2642.13	0.272174		2642.13	0.248176		2642.13	0.046901		2642.13	0.055526		2642.13	0.047536		2642.13	0.05223		2642.13	0.050984		2642.13	0.056089
2685.3	0.027377			3049.46	0.143876		2640.2	0.223335		2640.2	0.225113		2640.2	0.242867		2640.2	0.274879		2640.2	0.272446		2640.2	0.247684		2640.2	0.046852		2640.2	0.055524		2640.2	0.047557		2640.2	0.052206		2640.2	0.050858		2640.2	0.055622
2683.44	0.027291			3048.13	0.143876		2638.28	0.223156		2638.28	0.224604		2638.28	0.243898		2638.28	0.275368		2638.28	0.272993		2638.28	0.247953		2638.28	0.046842		2638.28	0.055354		2638.28	0.047621		2638.28	0.052221		2638.28	0.050787		2638.28	0.055323
2681.58	0.027227			3046.8	0.143876		2636.35	0.222798		2636.35	0.224262		2636.35	0.245725		2636.35	0.275162		2636.35	0.273349		2636.35	0.248352		2636.35	0.046815		2636.35	0.055021		2636.35	0.047657		2636.35	0.05223		2636.35	0.050683		2636.35	0.055184
2679.71	0.027193			3045.47	0.143876		2634.42	0.22247		2634.42	0.224023		2634.42	0.247375		2634.42	0.274152		2634.42	0.272978		2634.42	0.24839		2634.42	0.046734		2634.42	0.054567		2634.42	0.047696		2634.42	0.052258		2634.42	0.050523		2634.42	0.055195
2677.85	0.027174			3044.14	0.143876		2632.49	0.222315		2632.49	0.223793		2632.49	0.248105		2632.49	0.272723		2632.49	0.272012		2632.49	0.248297		2632.49	0.046655		2632.49	0.054139		2632.49	0.047761		2632.49	0.052325		2632.49	0.050392		2632.49	0.055342
2675.99	0.027097			3042.81	0.143876		2630.56	0.22236		2630.56	0.223371		2630.56	0.247787		2630.56	0.271254		2630.56	0.271027		2630.56	0.248644		2630.56	0.046656		2630.56	0.053821		2630.56	0.047806		2630.56	0.052422		2630.56	0.050332		2630.56	0.055594
2674.12	0.027003			3041.49	0.143876		2628.63	0.222474		2628.63	0.222586		2628.63	0.246678		2628.63	0.269892		2628.63	0.270483		2628.63	0.249595		2628.63	0.04671		2628.63	0.053533		2628.63	0.047795		2628.63	0.052523		2628.63	0.050329		2628.63	0.055898
2672.26	0.026971			3040.16	0.143876		2626.7	0.222498		2626.7	0.221538		2626.7	0.24528		2626.7	0.268651		2626.7	0.270626		2626.7	0.250772		2626.7	0.046713		2626.7	0.053224		2626.7	0.047687		2626.7	0.052568		2626.7	0.050368		2626.7	0.056167
2670.39	0.026881			3038.83	0.14315		2624.78	0.222571		2624.78	0.220603		2624.78	0.244245		2624.78	0.267572		2624.78	0.271379		2624.78	0.251864		2624.78	0.046643		2624.78	0.052923		2624.78	0.04747		2624.78	0.052529		2624.78	0.050446		2624.78	0.056328
2668.53	0.026798			3037.5	0.142245		2622.85	0.222858		2622.85	0.220118		2622.85	0.243976		2622.85	0.266909		2622.85	0.272219		2622.85	0.252777		2622.85	0.046561		2622.85	0.052653		2622.85	0.047211		2622.85	0.052419		2622.85	0.05054		2622.85	0.056403
2666.67	0.026791			3036.17	0.142065		2620.92	0.223157		2620.92	0.220108		2620.92	0.244332		2620.92	0.266831		2620.92	0.27265		2620.92	0.253436		2620.92	0.046518		2620.92	0.052416		2620.92	0.046968		2620.92	0.052257		2620.92	0.050591		2620.92	0.056417
2664.8	0.02684			3034.84	0.142065		2618.99	0.223267		2618.99	0.220422		2618.99	0.244756		2618.99	0.267134		2618.99	0.272625		2618.99	0.253963		2618.99	0.046508		2618.99	0.052189		2618.99	0.046749		2618.99	0.052062		2618.99	0.050567		2618.99	0.056324
2662.94	0.026901			3033.51	0.142065		2617.06	0.223314		2617.06	0.220966		2617.06	0.244645		2617.06	0.267582		2617.06	0.272347		2617.06	0.254597		2617.06	0.04648		2617.06	0.051947		2617.06	0.046572		2617.06	0.051865		2617.06	0.050514		2617.06	0.056126
2661.08	0.026968			3032.19	0.142065		2615.13	0.223473		2615.13	0.221707		2615.13	0.243846		2615.13	0.268064		2615.13	0.272194		2615.13	0.255389		2615.13	0.046421		2615.13	0.051737		2615.13	0.046443		2615.13	0.051704		2615.13	0.050496		2615.13	0.055956
2659.21	0.027012			3030.86	0.142065		2613.2	0.223721		2613.2	0.222559		2613.2	0.24273		2613.2	0.268385		2613.2	0.272464		2613.2	0.256246		2613.2	0.046377		2613.2	0.051624		2613.2	0.046349		2613.2	0.051624		2613.2	0.050517		2613.2	0.055899
2657.35	0.027024			3029.53	0.142065		2611.28	0.223896		2611.28	0.223362		2611.28	0.24168		2611.28	0.268336		2611.28	0.27298		2611.28	0.25697		2611.28	0.046359		2611.28	0.051585		2611.28	0.046286		2611.28	0.051625		2611.28	0.050558		2611.28	0.055914
2655.49	0.027034			3028.2	0.142065		2609.35	0.223912		2609.35	0.224014		2609.35	0.240832		2609.35	0.267907		2609.35	0.273487		2609.35	0.257393		2609.35	0.04632		2609.35	0.051522		2609.35	0.046224		2609.35	0.05164		2609.35	0.050598		2609.35	0.055936
2653.62	0.027059			3026.87	0.142065		2607.42	0.223943		2607.42	0.224597		2607.42	0.240323		2607.42	0.267234		2607.42	0.274004		2607.42	0.257628		2607.42	0.046248		2607.42	0.05143		2607.42	0.046153		2607.42	0.05163		2607.42	0.050644		2607.42	0.055958
2651.76	0.02706			3025.54	0.142065		2605.49	0.224181		2605.49	0.225259		2605.49	0.240329		2605.49	0.266513		2605.49	0.274648		2605.49	0.25787		2605.49	0.046197		2605.49	0.051417		2605.49	0.046116		2605.49	0.051636		2605.49	0.050736		2605.49	0.056018
2649.9	0.027047			3024.22	0.142065		2603.56	0.224432		2603.56	0.225947		2603.56	0.24079		2603.56	0.265935		2603.56	0.275399		2603.56	0.258123		2603.56	0.046218		2603.56	0.051511		2603.56	0.046121		2603.56	0.051683		2603.56	0.050848		2603.56	0.056128
2648.03	0.027013			3022.89	0.142065		2601.63	0.224365		2601.63	0.226525		2601.63	0.241481		2601.63	0.265582		2601.63	0.275976		2601.63	0.258266		2601.63	0.046261		2601.63	0.051628		2601.63	0.046135		2601.63	0.051729		2601.63	0.050923		2601.63	0.056255
2646.17	0.026938			3021.56	0.142065		2599.7	0.224113		2599.7	0.227036		2599.7	0.242325		2599.7	0.265379		2599.7	0.276226		2599.7	0.258322		2599.7	0.046239		2599.7	0.051732		2599.7	0.046154		2599.7	0.051724		2599.7	0.050983		2599.7	0.056373
2644.31	0.026873			3020.23	0.142065		2597.78	0.224014		2597.78	0.227548		2597.78	0.243442		2597.78	0.265195		2597.78	0.276385		2597.78	0.258479		2597.78	0.046171		2597.78	0.051841		2597.78	0.046183		2597.78	0.051706		2597.78	0.051054		2597.78	0.056472
2642.44	0.02682			3018.9	0.142065		2595.85	0.224013		2595.85	0.228053		2595.85	0.244888		2595.85	0.265018		2595.85	0.276635		2595.85	0.258774		2595.85	0.046133		2595.85	0.051964		2595.85	0.046207		2595.85	0.051743		2595.85	0.051118		2595.85	0.056571
2640.58	0.026778			3017.57	0.142306		2593.92	0.223874		2593.92	0.228534		2593.92	0.246314		2593.92	0.264858		2593.92	0.276879		2593.92	0.259124		2593.92	0.046135		2593.92	0.052082		2593.92	0.046205		2593.92	0.051796		2593.92	0.051159		2593.92	0.056679
2638.72	0.026777			3016.25	0.142607		2591.99	0.223655		2591.99	0.228933		2591.99	0.247223		2591.99	0.264708		2591.99	0.277114		2591.99	0.259495		2591.99	0.046126		2591.99	0.052184		2591.99	0.046164		2591.99	0.05179		2591.99	0.051167		2591.99	0.056745
2636.85	0.026715			3014.92	0.14315		2590.06	0.223521		2590.06	0.229199		2590.06	0.247442		2590.06	0.264703		2590.06	0.277489		2590.06	0.259773		2590.06	0.046078		2590.06	0.052295		2590.06	0.046099		2590.06	0.051759		2590.06	0.051169		2590.06	0.056721
2634.99	0.026647			3013.59	0.143755		2588.13	0.223426		2588.13	0.229284		2588.13	0.247028		2588.13	0.264915		2588.13	0.27799		2588.13	0.25989		2588.13	0.046019		2588.13	0.052429		2588.13	0.046046		2588.13	0.051772		2588.13	0.051199		2588.13	0.056631
2633.12	0.026686			3012.26	0.143876		2586.2	0.223256		2586.2	0.229101		2586.2	0.246038		2586.2	0.265177		2586.2	0.278473		2586.2	0.260008		2586.2	0.046001		2586.2	0.05258		2586.2	0.04599		2586.2	0.051822		2586.2	0.051249		2586.2	0.056504
2631.26	0.026678			3010.93	0.143876		2584.28	0.222956		2584.28	0.228666		2584.28	0.244496		2584.28	0.265258		2584.28	0.278808		2584.28	0.260208		2584.28	0.046027		2584.28	0.052718		2584.28	0.045887		2584.28	0.051859		2584.28	0.051284		2584.28	0.05633
2629.4	0.026595			3009.6	0.144118		2582.35	0.222564		2582.35	0.228152		2582.35	0.242499		2582.35	0.265128		2582.35	0.278999		2582.35	0.260306		2582.35	0.046033		2582.35	0.052789		2582.35	0.045747		2582.35	0.051872		2582.35	0.051273		2582.35	0.056104
2627.53	0.026543			3008.27	0.14442		2580.42	0.222247		2580.42	0.227723		2580.42	0.240353		2580.42	0.26498		2580.42	0.279189		2580.42	0.26024		2580.42	0.046004		2580.42	0.052802		2580.42	0.045624		2580.42	0.051877		2580.42	0.051258		2580.42	0.055858
2625.67	0.026508			3006.95	0.144481		2578.49	0.222095		2578.49	0.227404		2578.49	0.238505		2578.49	0.264906		2578.49	0.279428		2578.49	0.260183		2578.49	0.045993		2578.49	0.052827		2578.49	0.045548		2578.49	0.051888		2578.49	0.051302		2578.49	0.055607
2623.81	0.026443			3005.62	0.144481		2576.56	0.221987		2576.56	0.227106		2576.56	0.237231		2576.56	0.264779		2576.56	0.279534		2576.56	0.26019		2576.56	0.04601		2576.56	0.05288		2576.56	0.045496		2576.56	0.051907		2576.56	0.051374		2576.56	0.055354
2621.94	0.026382			3004.29	0.144723		2574.63	0.221857		2574.63	0.226758		2574.63	0.236578		2574.63	0.264501		2574.63	0.279369		2574.63	0.260158		2574.63	0.046011		2574.63	0.052885		2574.63	0.045426		2574.63	0.051917		2574.63	0.05139		2574.63	0.055142
2620.08	0.026294			3002.96	0.145026		2572.7	0.221769		2572.7	0.226439		2572.7	0.236637		2572.7	0.264195		2572.7	0.27913		2572.7	0.259997		2572.7	0.04599		2572.7	0.052838		2572.7	0.045346		2572.7	0.051903		2572.7	0.051343		2572.7	0.05499
2618.22	0.02623			3001.63	0.145087		2570.78	0.221664		2570.78	0.226333		2570.78	0.237373		2570.78	0.263995		2570.78	0.278988		2570.78	0.259679		2570.78	0.04599		2570.78	0.052845		2570.78	0.045279		2570.78	0.051886		2570.78	0.051316		2570.78	0.054857
2616.35	0.026216			3000.3	0.145087		2568.85	0.221457		2568.85	0.226495		2568.85	0.23829		2568.85	0.263817		2568.85	0.2788		2568.85	0.259277		2568.85	0.04602		2568.85	0.052883		2568.85	0.045211		2568.85	0.051896		2568.85	0.051336		2568.85	0.054739
2614.49	0.026157			2998.98	0.145087		2566.92	0.221253		2566.92	0.226799		2566.92	0.238848		2566.92	0.263624		2566.92	0.278557		2566.92	0.25886		2566.92	0.046048		2566.92	0.052831		2566.92	0.045134		2566.92	0.051915		2566.92	0.051349		2566.92	0.054658
2612.63	0.026073			2997.65	0.145087		2564.99	0.221131		2564.99	0.227171		2564.99	0.23904		2564.99	0.263588		2564.99	0.278471		2564.99	0.258456		2564.99	0.046054		2564.99	0.052692		2564.99	0.045061		2564.99	0.051926		2564.99	0.051329		2564.99	0.054612
2610.76	0.02601			2996.32	0.145087		2563.06	0.221042		2563.06	0.227621		2563.06	0.239116		2563.06	0.263683		2563.06	0.278482		2563.06	0.2582		2563.06	0.046069		2563.06	0.052539		2563.06	0.045025		2563.06	0.051949		2563.06	0.051284		2563.06	0.054563
2608.9	0.025993			2994.99	0.145087		2561.13	0.220955		2561.13	0.228128		2561.13	0.23911		2561.13	0.263659		2561.13	0.278267		2561.13	0.258139		2561.13	0.046117		2561.13	0.052396		2561.13	0.045048		2561.13	0.05198		2561.13	0.05124		2561.13	0.054477
2607.04	0.025937			2993.66	0.145087		2559.21	0.220849		2559.21	0.228614		2559.21	0.238918		2559.21	0.263522		2559.21	0.277749		2559.21	0.257996		2559.21	0.046178		2559.21	0.052259		2559.21	0.04509		2559.21	0.051976		2559.21	0.051211		2559.21	0.054382
2605.17	0.025829			2992.33	0.145087		2557.28	0.220735		2557.28	0.229045		2557.28	0.238585		2557.28	0.263439		2557.28	0.277126		2557.28	0.257532		2557.28	0.046217		2557.28	0.0521		2557.28	0.045109		2557.28	0.051901		2557.28	0.051168		2557.28	0.054324
2603.31	0.025821			2991.01	0.145087		2555.35	0.220714		2555.35	0.229563		2555.35	0.238381		2555.35	0.263365		2555.35	0.276477		2555.35	0.256955		2555.35	0.046221		2555.35	0.051886		2555.35	0.045123		2555.35	0.0518		2555.35	0.051132		2555.35	0.05428
2601.45	0.025809			2989.68	0.145087		2553.42	0.220783		2553.42	0.230269		2553.42	0.238479		2553.42	0.263205		2553.42	0.275752		2553.42	0.256515		2553.42	0.046234		2553.42	0.051632		2553.42	0.045151		2553.42	0.051748		2553.42	0.051162		2553.42	0.054212
2599.58	0.025687			2988.35	0.145087		2551.49	0.220846		2551.49	0.231004		2551.49	0.238797		2551.49	0.262986		2551.49	0.27505		2551.49	0.256115		2551.49	0.046277		2551.49	0.051375		2551.49	0.045197		2551.49	0.051733		2551.49	0.051238		2551.49	0.05414
2597.72	0.025601			2987.02	0.145087		2549.56	0.22089		2549.56	0.231524		2549.56	0.23915		2549.56	0.262701		2549.56	0.27446		2549.56	0.255674		2549.56	0.046312		2549.56	0.051105		2549.56	0.045232		2549.56	0.0517		2549.56	0.051274		2549.56	0.054118
2595.85	0.025592			2985.69	0.145087		2547.63	0.220908		2547.63	0.231745		2547.63	0.239338		2547.63	0.262351		2547.63	0.27385		2547.63	0.255349		2547.63	0.046321		2547.63	0.050813		2547.63	0.045234		2547.63	0.051642		2547.63	0.051237		2547.63	0.054181
2593.99	0.025597			2984.36	0.145087		2545.71	0.220882		2545.71	0.231864		2545.71	0.239397		2545.71	0.262013		2545.71	0.273209		2545.71	0.255185		2545.71	0.046345		2545.71	0.050542		2545.71	0.045257		2545.71	0.051596		2545.71	0.051188		2545.71	0.054333
2592.13	0.025513			2983.03	0.144844		2543.78	0.220895		2543.78	0.23209		2543.78	0.239496		2543.78	0.261609		2543.78	0.272775		2543.78	0.254989		2543.78	0.046396		2543.78	0.050293		2543.78	0.045329		2543.78	0.051583		2543.78	0.051196		2543.78	0.054532
2590.26	0.025449			2981.71	0.144541		2541.85	0.22102		2541.85	0.232281		2541.85	0.239434		2541.85	0.260978		2541.85	0.272592		2541.85	0.254632		2541.85	0.046419		2541.85	0.050008		2541.85	0.045386		2541.85	0.051571		2541.85	0.051213		2541.85	0.054697
2588.4	0.025414			2980.38	0.144481		2539.92	0.221187		2539.92	0.232198		2539.92	0.238874		2539.92	0.260175		2539.92	0.272279		2539.92	0.254066		2539.92	0.046398		2539.92	0.049685		2539.92	0.045423		2539.92	0.05149		2539.92	0.051152		2539.92	0.054759
2586.54	0.02536			2979.05	0.144481		2537.99	0.221349		2537.99	0.231897		2537.99	0.237945		2537.99	0.259528		2537.99	0.271574		2537.99	0.253249		2537.99	0.046378		2537.99	0.049383		2537.99	0.045505		2537.99	0.051337		2537.99	0.05106		2537.99	0.054732
2584.67	0.025243			2977.72	0.144239		2536.06	0.221541		2536.06	0.231583		2536.06	0.237053		2536.06	0.259287		2536.06	0.270721		2536.06	0.25233		2536.06	0.046373		2536.06	0.049178		2536.06	0.045628		2536.06	0.051208		2536.06	0.051014		2536.06	0.054667
2582.81	0.025146			2976.39	0.143936		2534.13	0.221768		2534.13	0.231362		2534.13	0.236411		2534.13	0.259337		2534.13	0.269974		2534.13	0.2516		2534.13	0.046368		2534.13	0.049097		2534.13	0.045738		2534.13	0.051152		2534.13	0.050989		2534.13	0.054581
2580.95	0.02516			2975.06	0.143876		2532.21	0.222015		2532.21	0.231231		2532.21	0.236069		2532.21	0.259527		2532.21	0.269349		2532.21	0.25114		2532.21	0.046354		2532.21	0.049082		2532.21	0.045796		2532.21	0.051107		2532.21	0.050979		2532.21	0.054486
2579.08	0.025166			2973.74	0.143876		2530.28	0.222235		2530.28	0.231125		2530.28	0.236038		2530.28	0.259796		2530.28	0.268917		2530.28	0.250917		2530.28	0.046339		2530.28	0.049104		2530.28	0.045811		2530.28	0.051017		2530.28	0.051007		2530.28	0.054401
2577.22	0.025099			2972.41	0.143876		2528.35	0.22239		2528.35	0.231062		2528.35	0.236325		2528.35	0.260135		2528.35	0.268934		2528.35	0.251124		2528.35	0.046339		2528.35	0.04922		2528.35	0.045864		2528.35	0.050934		2528.35	0.051041		2528.35	0.054349
2575.36	0.025056			2971.08	0.143876		2526.42	0.222519		2526.42	0.231126		2526.42	0.236862		2526.42	0.260698		2526.42	0.269572		2526.42	0.251894		2526.42	0.04634		2526.42	0.049408		2526.42	0.045967		2526.42	0.050954		2526.42	0.051077		2526.42	0.054373
2573.49	0.025014			2969.75	0.143876		2524.49	0.222673		2524.49	0.231296		2524.49	0.237448		2524.49	0.261561		2524.49	0.270591		2524.49	0.253021		2524.49	0.04634		2524.49	0.049572		2524.49	0.04603		2524.49	0.051104		2524.49	0.051177		2524.49	0.054501
2571.63	0.024951			2968.42	0.143876		2522.56	0.222915		2522.56	0.231467		2522.56	0.237995		2522.56	0.262542		2522.56	0.271672		2522.56	0.254346		2522.56	0.04639		2522.56	0.049723		2522.56	0.046055		2522.56	0.051298		2522.56	0.051365		2522.56	0.054719
2569.77	0.024938			2967.09	0.144118		2520.63	0.223309		2520.63	0.231657		2520.63	0.238608		2520.63	0.263534		2520.63	0.272901		2520.63	0.255897		2520.63	0.046489		2520.63	0.049936		2520.63	0.046107		2520.63	0.051456		2520.63	0.051619		2520.63	0.055014
2567.9	0.024902			2965.77	0.14442		2518.71	0.223791		2518.71	0.231936		2518.71	0.23927		2518.71	0.264701		2518.71	0.27442		2518.71	0.257549		2518.71	0.046582		2518.71	0.050208		2518.71	0.04617		2518.71	0.051615		2518.71	0.051894		2518.71	0.055379
2566.04	0.024844			2964.44	0.144723		2516.78	0.22416		2516.78	0.232254		2516.78	0.239782		2516.78	0.26614		2516.78	0.276038		2516.78	0.259142		2516.78	0.046658		2516.78	0.050474		2516.78	0.04625		2516.78	0.051844		2516.78	0.052138		2516.78	0.055792
2564.18	0.024796			2963.11	0.145026		2514.85	0.224402		2514.85	0.232584		2514.85	0.240103		2514.85	0.267766		2514.85	0.277658		2514.85	0.260842		2514.85	0.046737		2514.85	0.050697		2514.85	0.046364		2514.85	0.05211		2514.85	0.052376		2514.85	0.056231
2562.31	0.024725			2961.78	0.145087		2512.92	0.224745		2512.92	0.233007		2512.92	0.240373		2512.92	0.269488		2512.92	0.27947		2512.92	0.262901		2512.92	0.04682		2512.92	0.050905		2512.92	0.046458		2512.92	0.052369		2512.92	0.052686		2512.92	0.056676
2560.45	0.024673			2960.45	0.145087		2510.99	0.225288		2510.99	0.233574		2510.99	0.240678		2510.99	0.271292		2510.99	0.281637		2510.99	0.265282		2510.99	0.046911		2510.99	0.051173		2510.99	0.046528		2510.99	0.052667		2510.99	0.053056		2510.99	0.057143
2558.58	0.024608			2959.12	0.145087		2509.06	0.225974		2509.06	0.234148		2509.06	0.240975		2509.06	0.273134		2509.06	0.284168		2509.06	0.267628		2509.06	0.047009		2509.06	0.051505		2509.06	0.046636		2509.06	0.052999		2509.06	0.053426		2509.06	0.057669
2556.72	0.024553			2957.79	0.145087		2507.13	0.226682		2507.13	0.234579		2507.13	0.241168		2507.13	0.274847		2507.13	0.286758		2507.13	0.269653		2507.13	0.047098		2507.13	0.05182		2507.13	0.046759		2507.13	0.053285		2507.13	0.05378		2507.13	0.058204
2554.86	0.024519			2956.47	0.144663		2505.21	0.227222		2505.21	0.235003		2505.21	0.241225		2505.21	0.276277		2505.21	0.288908		2505.21	0.271383		2505.21	0.047175		2505.21	0.052081		2505.21	0.046836		2505.21	0.053528		2505.21	0.054096		2505.21	0.058668
2552.99	0.024455			2955.14	0.143997		2503.28	0.227531		2503.28	0.235547		2503.28	0.241184		2503.28	0.277246		2503.28	0.290455		2503.28	0.272714		2503.28	0.047252		2503.28	0.052318		2503.28	0.046867		2503.28	0.053769		2503.28	0.054339		2503.28	0.059053
2551.13	0.02441			2953.81	0.143876		2501.35	0.227767		2501.35	0.236046		2501.35	0.241104		2501.35	0.277584		2501.35	0.291602		2501.35	0.273499		2501.35	0.047335		2501.35	0.052555		2501.35	0.046897		2501.35	0.053976		2501.35	0.054495		2501.35	0.059377
2549.27	0.02436			2952.48	0.143876		2499.42	0.228048		2499.42	0.236355		2499.42	0.24094		2499.42	0.277339		2499.42	0.292453		2499.42	0.273875		2499.42	0.047407		2499.42	0.052772		2499.42	0.046943		2499.42	0.0541		2499.42	0.054586		2499.42	0.059594
2547.4	0.02432			2951.15	0.144784		2497.49	0.228282		2497.49	0.236502		2497.49	0.240534		2497.49	0.276608		2497.49	0.292919		2497.49	0.273955		2497.49	0.047453		2497.49	0.052942		2497.49	0.046978		2497.49	0.05412		2497.49	0.054668		2497.49	0.059669
2545.54	0.024318			2949.82	0.145998		2495.56	0.228414		2495.56	0.236452		2495.56	0.239875		2495.56	0.275512		2495.56	0.292949		2495.56	0.273756		2495.56	0.047495		2495.56	0.053079		2495.56	0.046984		2495.56	0.05406		2495.56	0.054755		2495.56	0.059632
2543.68	0.024267			2948.5	0.146545		2493.63	0.228539		2493.63	0.236138		2493.63	0.239088		2493.63	0.274369		2493.63	0.29268		2493.63	0.273379		2493.63	0.047525		2493.63	0.053204		2493.63	0.046985		2493.63	0.053984		2493.63	0.054848		2493.63	0.059496
2541.81	0.02419			2947.17	0.14685		2491.71	0.228657		2491.71	0.235609		2491.71	0.238303		2491.71	0.273395		2491.71	0.292185		2491.71	0.272861		2491.71	0.047523		2491.71	0.05327		2491.71	0.047026		2491.71	0.053911		2491.71	0.054962		2491.71	0.059231
2539.95	0.024149			2945.84	0.147154		2489.78	0.228642		2489.78	0.23501		2489.78	0.23768		2489.78	0.272545		2489.78	0.291317		2489.78	0.272128		2489.78	0.047518		2489.78	0.053238		2489.78	0.047131		2489.78	0.053831		2489.78	0.055075		2489.78	0.058863
2538.09	0.024146			2944.51	0.147459		2487.85	0.228491		2487.85	0.234565		2487.85	0.23738		2487.85	0.271863		2487.85	0.29027		2487.85	0.271194		2487.85	0.04751		2487.85	0.053169		2487.85	0.047294		2487.85	0.05378		2487.85	0.055164		2487.85	0.058498
2536.22	0.02417			2943.18	0.14752		2485.92	0.228367		2485.92	0.234361		2485.92	0.237516		2485.92	0.271525		2485.92	0.289625		2485.92	0.270139		2485.92	0.047477		2485.92	0.0531		2485.92	0.047508		2485.92	0.053781		2485.92	0.055235		2485.92	0.058225
2534.36	0.024141			2941.85	0.14752		2483.99	0.228334		2483.99	0.234276		2483.99	0.238132		2483.99	0.271496		2483.99	0.289602		2483.99	0.269153		2483.99	0.047457		2483.99	0.052977		2483.99	0.047729		2483.99	0.053795		2483.99	0.05531		2483.99	0.05803
2532.5	0.024026			2940.53	0.147947		2482.06	0.228263		2482.06	0.234285		2482.06	0.239105		2482.06	0.271422		2482.06	0.289875		2482.06	0.268349		2482.06	0.047442		2482.06	0.052803		2482.06	0.047888		2482.06	0.053789		2482.06	0.055384		2482.06	0.057829
2530.63	0.024007			2939.2	0.148558		2480.13	0.228084		2480.13	0.23449		2480.13	0.240058		2480.13	0.271112		2480.13	0.290024		2480.13	0.267499		2480.13	0.047378		2480.13	0.052645		2480.13	0.047976		2480.13	0.053757		2480.13	0.055442		2480.13	0.057602
2528.77	0.02396			2937.87	0.148742		2478.21	0.227882		2478.21	0.234864		2478.21	0.24064		2478.21	0.270974		2478.21	0.28983		2478.21	0.266428		2478.21	0.047308		2478.21	0.052517		2478.21	0.048022		2478.21	0.053699		2478.21	0.055478		2478.21	0.0574
2526.91	0.023923			2936.54	0.148742		2476.28	0.227713		2476.28	0.235235		2476.28	0.240892		2476.28	0.271487		2476.28	0.289141		2476.28	0.26525		2476.28	0.047284		2476.28	0.05242		2476.28	0.048022		2476.28	0.053636		2476.28	0.05546		2476.28	0.057216
2525.04	0.023878			2935.21	0.148742		2474.35	0.22754		2474.35	0.23553		2474.35	0.241031		2474.35	0.272724		2474.35	0.287707		2474.35	0.26418		2474.35	0.04726		2474.35	0.052399		2474.35	0.047953		2474.35	0.053579		2474.35	0.055363		2474.35	0.056981
2523.18	0.023813			2933.88	0.148742		2472.42	0.227321		2472.42	0.235732		2472.42	0.240961		2472.42	0.274493		2472.42	0.285511		2472.42	0.263255		2472.42	0.047191		2472.42	0.052449		2472.42	0.047828		2472.42	0.053471		2472.42	0.055223		2472.42	0.056634
2521.31	0.023773			2932.55	0.148742		2470.49	0.227067		2470.49	0.235878		2470.49	0.240438		2470.49	0.276638		2470.49	0.283143		2470.49	0.26242		2470.49	0.047121		2470.49	0.052489		2470.49	0.047704		2470.49	0.053266		2470.49	0.055082		2470.49	0.056193
2519.45	0.023763			2931.23	0.148742		2468.56	0.226832		2468.56	0.236145		2468.56	0.239584		2468.56	0.279201		2468.56	0.281298		2468.56	0.261732		2468.56	0.047083		2468.56	0.052486		2468.56	0.047606		2468.56	0.053017		2468.56	0.054939		2468.56	0.055759
2517.59	0.023718			2929.9	0.148742		2466.63	0.226653		2466.63	0.236604		2466.63	0.238857		2466.63	0.282241		2466.63	0.280237		2466.63	0.261168		2466.63	0.047059		2466.63	0.05245		2466.63	0.047511		2466.63	0.052802		2466.63	0.054829		2466.63	0.05543
2515.72	0.023699			2928.57	0.148742		2464.71	0.22645		2464.71	0.237148		2464.71	0.238642		2464.71	0.285527		2464.71	0.279859		2464.71	0.260702		2464.71	0.047047		2464.71	0.052353		2464.71	0.047416		2464.71	0.052618		2464.71	0.0548		2464.71	0.05524
2513.86	0.023734			2927.24	0.148314		2462.78	0.22612		2462.78	0.237592		2462.78	0.238962		2462.78	0.288351		2462.78	0.279734		2462.78	0.260262		2462.78	0.047026		2462.78	0.052156		2462.78	0.047351		2462.78	0.052426		2462.78	0.054789		2462.78	0.055161
2512	0.023668			2925.91	0.147703		2460.85	0.225736		2460.85	0.237735		2460.85	0.239456		2460.85	0.289931		2460.85	0.279334		2460.85	0.259493		2460.85	0.046958		2460.85	0.051893		2460.85	0.047324		2460.85	0.052244		2460.85	0.054699		2460.85	0.055173
2510.13	0.023555			2924.58	0.14752		2458.92	0.225412		2458.92	0.237544		2458.92	0.239637		2458.92	0.290213		2458.92	0.278485		2458.92	0.258119		2458.92	0.04688		2458.92	0.051627		2458.92	0.047327		2458.92	0.052118		2458.92	0.054534		2458.92	0.055283
2508.27	0.023468			2923.26	0.14752		2456.99	0.225169		2456.99	0.237105		2456.99	0.239307		2456.99	0.289833		2456.99	0.277508		2456.99	0.256297		2456.99	0.046829		2456.99	0.051392		2456.99	0.047385		2456.99	0.052065		2456.99	0.054343		2456.99	0.0555
2506.41	0.023476			2921.93	0.147276		2455.06	0.224966		2455.06	0.236463		2455.06	0.238686		2455.06	0.289258		2455.06	0.276784		2455.06	0.254401		2455.06	0.046762		2455.06	0.051194		2455.06	0.047519		2455.06	0.05209		2455.06	0.05415		2455.06	0.055741
2504.54	0.023502			2920.6	0.146971		2453.13	0.22477		2453.13	0.235776		2453.13	0.238115		2453.13	0.288263		2453.13	0.276075		2453.13	0.252659		2453.13	0.04665		2453.13	0.051058		2453.13	0.04768		2453.13	0.052153		2453.13	0.053935		2453.13	0.055848
2502.68	0.023453			2919.27	0.146667		2451.21	0.224643		2451.21	0.23526		2451.21	0.237807		2451.21	0.286469		2451.21	0.274633		2451.21	0.25117		2451.21	0.046524		2451.21	0.051041		2451.21	0.047787		2451.21	0.052195		2451.21	0.053707		2451.21	0.05571
2500.82	0.023352			2917.94	0.146363		2449.28	0.224596		2449.28	0.23492		2449.28	0.23763		2449.28	0.284214		2449.28	0.272473		2449.28	0.250115		2449.28	0.046415		2449.28	0.051209		2449.28	0.047796		2449.28	0.052198		2449.28	0.053548		2449.28	0.055355
2498.95	0.023252			2916.61	0.146302		2447.35	0.224572		2447.35	0.234719		2447.35	0.237293		2447.35	0.282351		2447.35	0.270583		2447.35	0.249671		2447.35	0.046317		2447.35	0.051571		2447.35	0.047716		2447.35	0.052168		2447.35	0.053527		2447.35	0.054957
2497.09	0.023263			2915.29	0.146302		2445.42	0.224578		2445.42	0.234647		2445.42	0.237086		2445.42	0.28137		2445.42	0.269522		2445.42	0.249641		2445.42	0.046213		2445.42	0.052029		2445.42	0.047578		2445.42	0.052144		2445.42	0.053576		2445.42	0.054669
2495.23	0.02324			2913.96	0.145876		2443.49	0.224566		2443.49	0.234559		2443.49	0.237583		2443.49	0.281248		2443.49	0.269178		2443.49	0.249559		2443.49	0.046114		2443.49	0.05247		2443.49	0.047378		2443.49	0.052166		2443.49	0.053569		2443.49	0.054515
2493.36	0.023164			2912.63	0.145269		2441.56	0.224493		2441.56	0.234324		2441.56	0.238566		2441.56	0.281558		2441.56	0.269137		2441.56	0.249263		2441.56	0.046038		2441.56	0.052826		2441.56	0.047122		2441.56	0.052207		2441.56	0.053482		2441.56	0.054498
2491.5	0.023101			2911.3	0.144844		2439.63	0.22448		2439.63	0.234002		2439.63	0.239426		2439.63	0.281445		2439.63	0.268804		2439.63	0.24896		2439.63	0.045981		2439.63	0.053071		2439.63	0.046863		2439.63	0.052205		2439.63	0.053406		2439.63	0.054658
2489.64	0.023074			2909.97	0.144541		2437.71	0.224566		2437.71	0.233729		2437.71	0.240107		2437.71	0.28015		2437.71	0.268152		2437.71	0.248995		2437.71	0.045941		2437.71	0.053239		2437.71	0.046651		2437.71	0.052134		2437.71	0.053399		2437.71	0.054931
2487.77	0.022982			2908.64	0.144481		2435.78	0.224645		2435.78	0.233548		2435.78	0.24052		2435.78	0.277483		2435.78	0.267614		2435.78	0.249709		2435.78	0.045886		2435.78	0.053316		2435.78	0.046469		2435.78	0.052016		2435.78	0.053405		2435.78	0.055178
2485.91	0.022913			2907.31	0.144481		2433.85	0.224666		2433.85	0.233352		2433.85	0.240227		2433.85	0.273777		2433.85	0.267212		2433.85	0.251041		2433.85	0.045796		2433.85	0.053246		2433.85	0.046287		2433.85	0.051872		2433.85	0.053349		2433.85	0.055357
2484.04	0.022878			2905.99	0.144481		2431.92	0.224619		2431.92	0.232928		2431.92	0.239443		2431.92	0.269651		2431.92	0.266538		2431.92	0.252699		2431.92	0.045721		2431.92	0.053113		2431.92	0.046174		2431.92	0.051719		2431.92	0.053214		2431.92	0.05551
2482.18	0.022897			2904.66	0.144481		2429.99	0.224478		2429.99	0.232194		2429.99	0.238965		2429.99	0.265724		2429.99	0.265426		2429.99	0.254748		2429.99	0.045697		2429.99	0.053068		2429.99	0.046146		2429.99	0.051591		2429.99	0.053039		2429.99	0.055654
2480.32	0.022825			2903.33	0.144239		2428.06	0.224299		2428.06	0.23135		2428.06	0.23908		2428.06	0.262541		2428.06	0.264086		2428.06	0.257071		2428.06	0.04567		2428.06	0.053119		2428.06	0.046069		2428.06	0.051466		2428.06	0.052835		2428.06	0.055729
2478.45	0.022758			2902	0.143936		2426.13	0.224151		2426.13	0.230803		2426.13	0.239505		2426.13	0.260318		2426.13	0.262761		2426.13	0.258928		2426.13	0.045573		2426.13	0.053211		2426.13	0.045879		2426.13	0.051284		2426.13	0.052591		2426.13	0.055683
2476.59	0.022702			2900.67	0.143876		2424.21	0.223992		2424.21	0.230847		2424.21	0.239837		2424.21	0.258687		2424.21	0.261699		2424.21	0.259673		2424.21	0.045441		2424.21	0.053342		2424.21	0.045665		2424.21	0.051082		2424.21	0.052336		2424.21	0.055548
2474.73	0.022639			2899.34	0.143876		2422.28	0.223763		2422.28	0.231454		2422.28	0.239674		2422.28	0.257338		2422.28	0.26083		2422.28	0.259206		2422.28	0.045367		2422.28	0.053473		2422.28	0.04549		2422.28	0.050905		2422.28	0.052128		2422.28	0.055363
2472.86	0.02263			2898.02	0.144118		2420.35	0.22345		2420.35	0.232542		2420.35	0.238836		2420.35	0.25669		2420.35	0.259639		2420.35	0.257871		2420.35	0.04537		2420.35	0.05354		2420.35	0.045349		2420.35	0.050715		2420.35	0.052017		2420.35	0.05515
2471	0.022629			2896.69	0.14442		2418.42	0.223064		2418.42	0.233981		2418.42	0.237457		2418.42	0.257215		2418.42	0.257938		2418.42	0.256138		2418.42	0.045372		2418.42	0.05356		2418.42	0.045243		2418.42	0.050509		2418.42	0.051987		2418.42	0.054911
2469.14	0.022577			2895.36	0.144481		2416.49	0.222622		2416.49	0.235309		2416.49	0.235844		2416.49	0.258422		2416.49	0.256266		2416.49	0.25436		2416.49	0.045311		2416.49	0.053589		2416.49	0.045215		2416.49	0.050328		2416.49	0.051967		2416.49	0.05464
2467.27	0.022545			2894.03	0.144481		2414.56	0.222167		2414.56	0.235959		2414.56	0.234408		2414.56	0.259425		2414.56	0.255265		2414.56	0.252848		2414.56	0.045233		2414.56	0.053624		2414.56	0.045289		2414.56	0.050155		2414.56	0.051923		2414.56	0.054332
2465.41	0.022479			2892.7	0.144481		2412.63	0.221768		2412.63	0.235757		2412.63	0.23361		2412.63	0.259943		2412.63	0.255335		2412.63	0.252037		2412.63	0.045179		2412.63	0.053628		2412.63	0.045414		2412.63	0.049976		2412.63	0.051857		2412.63	0.05395
2463.55	0.022451			2891.37	0.144481		2410.71	0.221412		2410.71	0.235078		2410.71	0.233634		2410.71	0.260195		2410.71	0.256475		2410.71	0.251989		2410.71	0.04513		2410.71	0.053586		2410.71	0.045511		2410.71	0.049849		2410.71	0.051742		2410.71	0.053489
2461.68	0.02244			2890.05	0.144481		2408.78	0.221002		2408.78	0.23442		2408.78	0.234197		2408.78	0.26071		2408.78	0.258042		2408.78	0.252081		2408.78	0.045082		2408.78	0.05349		2408.78	0.045538		2408.78	0.049811		2408.78	0.05155		2408.78	0.053038
2459.82	0.022389			2888.72	0.144481		2406.85	0.220556		2406.85	0.233915		2406.85	0.235099		2406.85	0.261787		2406.85	0.259318		2406.85	0.251952		2406.85	0.04503		2406.85	0.053286		2406.85	0.045482		2406.85	0.049845		2406.85	0.051317		2406.85	0.052673
2457.96	0.022322			2887.39	0.144481		2404.92	0.220137		2404.92	0.233488		2404.92	0.236287		2404.92	0.263016		2404.92	0.259831		2404.92	0.251769		2404.92	0.044973		2404.92	0.052904		2404.92	0.045388		2404.92	0.049924		2404.92	0.051081		2404.92	0.052441
2456.09	0.022311			2886.06	0.144481		2402.99	0.219701		2402.99	0.2331		2402.99	0.237183		2402.99	0.263963		2402.99	0.259282		2402.99	0.251438		2402.99	0.044947		2402.99	0.052371		2402.99	0.045335		2402.99	0.050018		2402.99	0.050827		2402.99	0.052397
2454.23	0.022318			2884.73	0.144481		2401.06	0.219235		2401.06	0.23276		2401.06	0.237193		2401.06	0.264503		2401.06	0.258009		2401.06	0.250606		2401.06	0.044951		2401.06	0.051834		2401.06	0.045319		2401.06	0.050118		2401.06	0.050564		2401.06	0.052498
2452.37	0.022248			2883.4	0.144481		2399.13	0.218835		2399.13	0.232618		2399.13	0.236736		2399.13	0.2648		2399.13	0.257017		2399.13	0.249475		2399.13	0.044954		2399.13	0.051415		2399.13	0.045298		2399.13	0.050222		2399.13	0.050337		2399.13	0.052649
2450.5	0.022155			2882.08	0.144299		2397.21	0.218636		2397.21	0.232788		2397.21	0.236682		2397.21	0.265172		2397.21	0.257149		2397.21	0.248944		2397.21	0.044988		2397.21	0.051153		2397.21	0.045287		2397.21	0.050292		2397.21	0.050208		2397.21	0.052842
2448.64	0.022076			2880.75	0.143997		2395.28	0.218633		2395.28	0.233021		2395.28	0.237114		2395.28	0.265136		2395.28	0.258388		2395.28	0.249434		2395.28	0.045067		2395.28	0.051028		2395.28	0.045302		2395.28	0.050315		2395.28	0.05018		2395.28	0.053063
2446.77	0.021988			2879.42	0.143271		2393.35	0.218639		2393.35	0.232982		2393.35	0.237569		2393.35	0.263593		2393.35	0.260083		2393.35	0.25039		2393.35	0.045118		2393.35	0.05098		2393.35	0.045345		2393.35	0.050345		2393.35	0.050148		2393.35	0.053218
2444.91	0.021925			2878.09	0.142366		2391.42	0.218584		2391.42	0.232727		2391.42	0.238116		2391.42	0.260536		2391.42	0.261733		2391.42	0.251439		2391.42	0.045123		2391.42	0.05097		2391.42	0.045423		2391.42	0.050379		2391.42	0.050022		2391.42	0.053239
2443.05	0.02181			2876.76	0.142065		2389.49	0.218709		2389.49	0.232631		2389.49	0.238919		2389.49	0.257516		2389.49	0.263429		2389.49	0.253007		2389.49	0.045121		2389.49	0.051047		2389.49	0.045499		2389.49	0.050335		2389.49	0.049811		2389.49	0.053125
2441.18	0.021714			2875.43	0.142065		2387.56	0.219332		2387.56	0.23286		2387.56	0.239367		2387.56	0.25625		2387.56	0.265444		2387.56	0.255266		2387.56	0.045106		2387.56	0.051314		2387.56	0.045546		2387.56	0.050195		2387.56	0.049592		2387.56	0.052954
2439.32	0.021693			2874.1	0.141884		2385.63	0.220683		2385.63	0.233235		2385.63	0.238824		2385.63	0.257399		2385.63	0.267536		2385.63	0.257586		2385.63	0.045104		2385.63	0.051815		2385.63	0.045636		2385.63	0.050007		2385.63	0.049457		2385.63	0.052886
2437.46	0.021603			2872.78	0.141583		2383.71	0.222922		2383.71	0.233728		2383.71	0.237418		2383.71	0.260456		2383.71	0.269315		2383.71	0.259516		2383.71	0.045191		2383.71	0.052516		2383.71	0.045848		2383.71	0.049785		2383.71	0.049416		2383.71	0.05307
2435.59	0.021478			2871.45	0.141463		2381.78	0.226102		2381.78	0.234623		2381.78	0.235733		2381.78	0.264323		2381.78	0.271153		2381.78	0.261181		2381.78	0.045376		2381.78	0.053379		2381.78	0.04619		2381.78	0.04953		2381.78	0.049406		2381.78	0.053575
2433.73	0.02144			2870.12	0.141463		2379.85	0.230097		2379.85	0.236154		2379.85	0.234546		2379.85	0.268144		2379.85	0.273812		2379.85	0.262533		2379.85	0.045598		2379.85	0.054383		2379.85	0.046679		2379.85	0.049265		2379.85	0.049433		2379.85	0.054414
2431.87	0.021408			2868.79	0.141042		2377.92	0.234794		2377.92	0.238386		2377.92	0.234838		2377.92	0.271704		2377.92	0.277353		2377.92	0.263377		2377.92	0.045872		2377.92	0.055507		2377.92	0.047387		2377.92	0.049018		2377.92	0.049487		2377.92	0.055543
2430	0.021298			2867.46	0.140441		2375.99	0.240308		2375.99	0.241293		2375.99	0.237314		2375.99	0.274827		2375.99	0.281252		2375.99	0.264181		2375.99	0.046287		2375.99	0.056753		2375.99	0.048313		2375.99	0.048815		2375.99	0.049438		2375.99	0.056849
2428.14	0.021211			2866.13	0.139422		2374.06	0.246772		2374.06	0.244618		2374.06	0.241547		2374.06	0.277075		2374.06	0.28503		2374.06	0.265853		2374.06	0.046862		2374.06	0.058114		2374.06	0.049359		2374.06	0.048704		2374.06	0.049257		2374.06	0.058285
2426.28	0.021177			2864.81	0.138227		2372.13	0.25406		2372.13	0.248087		2372.13	0.246003		2372.13	0.278819		2372.13	0.288464		2372.13	0.26871		2372.13	0.047505		2372.13	0.05954		2372.13	0.050522		2372.13	0.048706		2372.13	0.049182		2372.13	0.059907
2424.41	0.021098			2863.48	0.137869		2370.21	0.262043		2370.21	0.25196		2370.21	0.249282		2370.21	0.281204		2370.21	0.29198		2370.21	0.27238		2370.21	0.048108		2370.21	0.061019		2370.21	0.051808		2370.21	0.04873		2370.21	0.049346		2370.21	0.061634
2422.55	0.021006			2862.15	0.137869		2368.28	0.270546		2368.28	0.256312		2368.28	0.251454		2368.28	0.284507		2368.28	0.29574		2368.28	0.276417		2368.28	0.048694		2368.28	0.062576		2368.28	0.053125		2368.28	0.048788		2368.28	0.049527		2368.28	0.063209
2420.69	0.020927			2860.82	0.13769		2366.35	0.278868		2366.35	0.260024		2366.35	0.253807		2366.35	0.287645		2366.35	0.29847		2366.35	0.280247		2366.35	0.049355		2366.35	0.064107		2366.35	0.054353		2366.35	0.049038		2366.35	0.049533		2366.35	0.064497
2418.82	0.020866			2859.49	0.137392		2364.42	0.285884		2364.42	0.262379		2364.42	0.256836		2364.42	0.289282		2364.42	0.29905		2364.42	0.283156		2364.42	0.049896		2364.42	0.065354		2364.42	0.05532		2364.42	0.049289		2364.42	0.049379		2364.42	0.06547
2416.96	0.020801			2858.16	0.137272		2362.49	0.290536		2362.49	0.263764		2362.49	0.259549		2362.49	0.288874		2362.49	0.298196		2362.49	0.284983		2362.49	0.050106		2362.49	0.066208		2362.49	0.055915		2362.49	0.049212		2362.49	0.049115		2362.49	0.066146
2415.1	0.020753			2856.84	0.137272		2360.56	0.292279		2360.56	0.263376		2360.56	0.260722		2360.56	0.286538		2360.56	0.297135		2360.56	0.286006		2360.56	0.050178		2360.56	0.066676		2360.56	0.056071		2360.56	0.048969		2360.56	0.04881		2360.56	0.066429
2413.23	0.020733			2855.51	0.137094		2358.63	0.291038		2358.63	0.260626		2358.63	0.259446		2358.63	0.282707		2358.63	0.296188		2358.63	0.286502		2358.63	0.050067		2358.63	0.066512		2358.63	0.055564		2358.63	0.048844		2358.63	0.04858		2358.63	0.065979
2411.37	0.020727			2854.18	0.136796		2356.71	0.28617		2356.71	0.256183		2356.71	0.25578		2356.71	0.277437		2356.71	0.295369		2356.71	0.286049		2356.71	0.049466		2356.71	0.065394		2356.71	0.054277		2356.71	0.048779		2356.71	0.048464		2356.71	0.064518
2409.5	0.020666			2852.85	0.136261		2354.78	0.277598		2354.78	0.250389		2354.78	0.251304		2354.78	0.272076		2354.78	0.294588		2354.78	0.284155		2354.78	0.048597		2354.78	0.063457		2354.78	0.052667		2354.78	0.048692		2354.78	0.048457		2354.78	0.062337
2407.64	0.020535			2851.52	0.135667		2352.85	0.267121		2352.85	0.243888		2352.85	0.246961		2352.85	0.268544		2352.85	0.293174		2352.85	0.281585		2352.85	0.047722		2352.85	0.061218		2352.85	0.051095		2352.85	0.048589		2352.85	0.048548		2352.85	0.060107
2405.78	0.020396			2850.19	0.135311		2350.92	0.258529		2350.92	0.238412		2350.92	0.243443		2350.92	0.267007		2350.92	0.291317		2350.92	0.279437		2350.92	0.046949		2350.92	0.059305		2350.92	0.049745		2350.92	0.048499		2350.92	0.048622		2350.92	0.058461
2403.91	0.020305			2848.86	0.135015		2348.99	0.255206		2348.99	0.235509		2348.99	0.242164		2348.99	0.267565		2348.99	0.290647		2348.99	0.278403		2348.99	0.046568		2348.99	0.058226		2348.99	0.049094		2348.99	0.048453		2348.99	0.048601		2348.99	0.057818
2402.05	0.020235			2847.54	0.134718		2347.06	0.258022		2347.06	0.235387		2347.06	0.243771		2347.06	0.270728		2347.06	0.292308		2347.06	0.278845		2347.06	0.046787		2347.06	0.058107		2347.06	0.049436		2347.06	0.0484		2347.06	0.048516		2347.06	0.058314
2400.19	0.020207			2846.21	0.134422		2345.13	0.264924		2345.13	0.237028		2345.13	0.247275		2345.13	0.275856		2345.13	0.295541		2345.13	0.280592		2345.13	0.047469		2345.13	0.058548		2345.13	0.050511		2345.13	0.048311		2345.13	0.048421		2345.13	0.059648
2398.32	0.020183			2844.88	0.13389		2343.21	0.270143		2343.21	0.238584		2343.21	0.249788		2343.21	0.28001		2343.21	0.297101		2343.21	0.28253		2343.21	0.048013		2343.21	0.058485		2343.21	0.051409		2343.21	0.048303		2343.21	0.048409		2343.21	0.060705
2396.46	0.020197			2843.55	0.133299		2341.28	0.270906		2341.28	0.239501		2341.28	0.250033		2341.28	0.281715		2341.28	0.295162		2341.28	0.283824		2341.28	0.048152		2341.28	0.057538		2341.28	0.051729		2341.28	0.048471		2341.28	0.04862		2341.28	0.060879
2394.6	0.020127			2842.22	0.132945		2339.35	0.269291		2339.35	0.239995		2339.35	0.248931		2339.35	0.282019		2339.35	0.291398		2339.35	0.284327		2339.35	0.048144		2339.35	0.056335		2339.35	0.051721		2339.35	0.048677		2339.35	0.04902		2339.35	0.060517
2392.73	0.020049			2840.89	0.13265		2337.42	0.267325		2337.42	0.240028		2337.42	0.247213		2337.42	0.281824		2337.42	0.28833		2337.42	0.284299		2337.42	0.04804		2337.42	0.055338		2337.42	0.051531		2337.42	0.048667		2337.42	0.04937		2337.42	0.059842
2390.87	0.020041			2839.57	0.132533		2335.49	0.265657		2335.49	0.239533		2335.49	0.245628		2335.49	0.28172		2335.49	0.286523		2335.49	0.284215		2335.49	0.047853		2335.49	0.054575		2335.49	0.051261		2335.49	0.048418		2335.49	0.049514		2335.49	0.059046
2389.01	0.019989			2838.24	0.132533		2333.56	0.264047		2333.56	0.238403		2333.56	0.245174		2333.56	0.28134		2333.56	0.285295		2333.56	0.283638		2333.56	0.047766		2333.56	0.053982		2333.56	0.05095		2333.56	0.048146		2333.56	0.0495		2333.56	0.0583
2387.14	0.019935			2836.91	0.132533		2331.63	0.262248		2331.63	0.237106		2331.63	0.246151		2331.63	0.279695		2331.63	0.285305		2331.63	0.281668		2331.63	0.047766		2331.63	0.053581		2331.63	0.050617		2331.63	0.048055		2331.63	0.049526		2331.63	0.057576
2385.28	0.019936			2835.58	0.132533		2329.71	0.259996		2329.71	0.2362		2329.71	0.247429		2329.71	0.277097		2329.71	0.287108		2329.71	0.278462		2329.71	0.047613		2329.71	0.053362		2329.71	0.050355		2329.71	0.048158		2329.71	0.049677		2329.71	0.056815
2383.42	0.020019			2834.25	0.132356		2327.78	0.257427		2327.78	0.235563		2327.78	0.247522		2327.78	0.274477		2327.78	0.289104		2327.78	0.275358		2327.78	0.047318		2327.78	0.053215		2327.78	0.050251		2327.78	0.048326		2327.78	0.049827		2327.78	0.056135
2381.55	0.020139			2832.92	0.132061		2325.85	0.25499		2325.85	0.234767		2325.85	0.246093		2325.85	0.271745		2325.85	0.289534		2325.85	0.273331		2325.85	0.04708		2325.85	0.053061		2325.85	0.050202		2325.85	0.048513		2325.85	0.049912		2325.85	0.055693
2379.69	0.020298			2831.6	0.131944		2323.92	0.252658		2323.92	0.233457		2323.92	0.244244		2323.92	0.268843		2323.92	0.288378		2323.92	0.272018		2323.92	0.046991		2323.92	0.052911		2323.92	0.050061		2323.92	0.048586		2323.92	0.049979		2323.92	0.055403
2377.83	0.020483			2830.27	0.131944		2321.99	0.249763		2321.99	0.231705		2321.99	0.243233		2321.99	0.265935		2321.99	0.28639		2321.99	0.270139		2321.99	0.04699		2321.99	0.052729		2321.99	0.049739		2321.99	0.048424		2321.99	0.050008		2321.99	0.054995
2375.96	0.020606			2828.94	0.131944		2320.06	0.246045		2320.06	0.2298		2320.06	0.242877		2320.06	0.26286		2320.06	0.283828		2320.06	0.266999		2320.06	0.046869		2320.06	0.052452		2320.06	0.049189		2320.06	0.048241		2320.06	0.049951		2320.06	0.054439
2374.1	0.020651			2827.61	0.131944		2318.13	0.242167		2318.13	0.227794		2318.13	0.242401		2318.13	0.259849		2318.13	0.280645		2318.13	0.263068		2318.13	0.046587		2318.13	0.052152		2318.13	0.048544		2318.13	0.048204		2318.13	0.049832		2318.13	0.053936
2372.23	0.020605			2826.28	0.131944		2316.21	0.238966		2316.21	0.226161		2316.21	0.241822		2316.21	0.257644		2316.21	0.277248		2316.21	0.259154		2316.21	0.046285		2316.21	0.051986		2316.21	0.047988		2316.21	0.048175		2316.21	0.049651		2316.21	0.053578
2370.37	0.020478			2824.95	0.131944		2314.28	0.236836		2314.28	0.225523		2314.28	0.2415		2314.28	0.256522		2314.28	0.274125		2314.28	0.255874		2314.28	0.045989		2314.28	0.052048		2314.28	0.047604		2314.28	0.048012		2314.28	0.049433		2314.28	0.05333
2368.51	0.020308			2823.62	0.131944		2312.35	0.235404		2312.35	0.225716		2312.35	0.241216		2312.35	0.256207		2312.35	0.271401		2312.35	0.253578		2312.35	0.045728		2312.35	0.052268		2312.35	0.047376		2312.35	0.047748		2312.35	0.049279		2312.35	0.053113
2366.64	0.020141			2822.3	0.131944		2310.42	0.233872		2310.42	0.226059		2310.42	0.240133		2310.42	0.256802		2310.42	0.269196		2310.42	0.252193		2310.42	0.045558		2310.42	0.052482		2310.42	0.047197		2310.42	0.04758		2310.42	0.049221		2310.42	0.05289
2364.78	0.019961			2820.97	0.131944		2308.49	0.23193		2308.49	0.225914		2308.49	0.238179		2308.49	0.258641		2308.49	0.267456		2308.49	0.25089		2308.49	0.045409		2308.49	0.052623		2308.49	0.047028		2308.49	0.047641		2308.49	0.04922		2308.49	0.052658
2362.92	0.019826			2819.64	0.131944		2306.56	0.23001		2306.56	0.224905		2306.56	0.236546		2306.56	0.261267		2306.56	0.26584		2306.56	0.248652		2306.56	0.045268		2306.56	0.052721		2306.56	0.046901		2306.56	0.047838		2306.56	0.049234		2306.56	0.052424
2361.05	0.019687			2818.31	0.131944		2304.63	0.228589		2304.63	0.223241		2304.63	0.236016		2304.63	0.263473		2304.63	0.264251		2304.63	0.245447		2304.63	0.045223		2304.63	0.052836		2304.63	0.046771		2304.63	0.048068		2304.63	0.049205		2304.63	0.052264
2359.19	0.019511			2816.98	0.131944		2302.71	0.227605		2302.71	0.221707		2302.71	0.236163		2302.71	0.264211		2302.71	0.263036		2302.71	0.242178		2302.71	0.04525		2302.71	0.053021		2302.71	0.046573		2302.71	0.04831		2302.71	0.049103		2302.71	0.052184
2357.33	0.019297			2815.65	0.131944		2300.78	0.2267		2300.78	0.220985		2300.78	0.236349		2300.78	0.263172		2300.78	0.262691		2300.78	0.23976		2300.78	0.045257		2300.78	0.053243		2300.78	0.046325		2300.78	0.048507		2300.78	0.048926		2300.78	0.052072
2355.46	0.018995			2814.33	0.131944		2298.85	0.225676		2298.85	0.221125		2298.85	0.236415		2298.85	0.260982		2298.85	0.263235		2298.85	0.23846		2298.85	0.045245		2298.85	0.053459		2298.85	0.04611		2298.85	0.048628		2298.85	0.048698		2298.85	0.051857
2353.6	0.018455			2813	0.131944		2296.92	0.224657		2296.92	0.221702		2296.92	0.236289		2296.92	0.258892		2296.92	0.263868		2296.92	0.237751		2296.92	0.045223		2296.92	0.053691		2296.92	0.045977		2296.92	0.048706		2296.92	0.048469		2296.92	0.051513
2351.74	0.017999			2811.67	0.131944		2294.99	0.223735		2294.99	0.222186		2294.99	0.235549		2294.99	0.257347		2294.99	0.263381		2294.99	0.236958		2294.99	0.045142		2294.99	0.053875		2294.99	0.045928		2294.99	0.048785		2294.99	0.048263		2294.99	0.051008
2349.87	0.018574			2810.34	0.131944		2293.06	0.22281		2293.06	0.222383		2293.06	0.234046		2293.06	0.255933		2293.06	0.261301		2293.06	0.235974		2293.06	0.045009		2293.06	0.053886		2293.06	0.045947		2293.06	0.048892		2293.06	0.047999		2293.06	0.050382
2348.01	0.020068			2809.01	0.131944		2291.13	0.221934		2291.13	0.222481		2291.13	0.232383		2291.13	0.254684		2291.13	0.258123		2291.13	0.234909		2291.13	0.044875		2291.13	0.053707		2291.13	0.045986		2291.13	0.048941		2291.13	0.047602		2291.13	0.049782
2346.15	0.020761			2807.68	0.131944		2289.21	0.221178		2289.21	0.222615		2289.21	0.231296		2289.21	0.253745		2289.21	0.254478		2289.21	0.233651		2289.21	0.044769		2289.21	0.053345		2289.21	0.04602		2289.21	0.04885		2289.21	0.047168		2289.21	0.049366
2344.28	0.020526			2806.36	0.131944		2287.28	0.220528		2287.28	0.222749		2287.28	0.231046		2287.28	0.252899		2287.28	0.251058		2287.28	0.232246		2287.28	0.044702		2287.28	0.052781		2287.28	0.046071		2287.28	0.048694		2287.28	0.046868		2287.28	0.049215
2342.42	0.020154			2805.03	0.131944		2285.35	0.220024		2285.35	0.222765		2285.35	0.23143		2285.35	0.251908		2285.35	0.248528		2285.35	0.231029		2285.35	0.044619		2285.35	0.05207		2285.35	0.046143		2285.35	0.048577		2285.35	0.046761		2285.35	0.049312
2340.56	0.019883			2803.7	0.131944		2283.42	0.219745		2283.42	0.222725		2283.42	0.232179		2283.42	0.250534		2283.42	0.247208		2283.42	0.230391		2283.42	0.044494		2283.42	0.051294		2283.42	0.046215		2283.42	0.048546		2283.42	0.046742		2283.42	0.049562
2338.69	0.019668			2802.37	0.131944		2281.49	0.219799		2281.49	0.223044		2281.49	0.233037		2281.49	0.248831		2281.49	0.247083		2281.49	0.23041		2281.49	0.044383		2281.49	0.05056		2281.49	0.04626		2281.49	0.048572		2281.49	0.046626		2281.49	0.049859
2336.83	0.019527			2801.04	0.131944		2279.56	0.220087		2279.56	0.224037		2279.56	0.233294		2279.56	0.24769		2279.56	0.247557		2279.56	0.230611		2279.56	0.04432		2279.56	0.050018		2279.56	0.046227		2279.56	0.048531		2279.56	0.04637		2279.56	0.050103
2334.96	0.019533			2799.71	0.131944		2277.63	0.220416		2277.63	0.225535		2277.63	0.232096		2277.63	0.247952		2277.63	0.247557		2277.63	0.230491		2277.63	0.044286		2277.63	0.049663		2277.63	0.046088		2277.63	0.048354		2277.63	0.046114		2277.63	0.050176
2333.1	0.019636			2798.38	0.131944		2275.71	0.220733		2275.71	0.227115		2275.71	0.229986		2275.71	0.249154		2275.71	0.246745		2275.71	0.23018		2275.71	0.044236		2275.71	0.04931		2275.71	0.045891		2275.71	0.048112		2275.71	0.045905		2275.71	0.050039
2331.24	0.019501			2797.06	0.131591		2273.78	0.220925		2273.78	0.22843		2273.78	0.229009		2273.78	0.250508		2273.78	0.246202		2273.78	0.230223		2273.78	0.044161		2273.78	0.048835		2273.78	0.045708		2273.78	0.047869		2273.78	0.04564		2273.78	0.049727
2329.37	0.019271			2795.73	0.131003		2271.85	0.22097		2271.85	0.229198		2271.85	0.230155		2271.85	0.251932		2271.85	0.247046		2271.85	0.230876		2271.85	0.04412		2271.85	0.04825		2271.85	0.045572		2271.85	0.047642		2271.85	0.045297		2271.85	0.049313
2327.51	0.019616			2794.4	0.130768		2269.92	0.221084		2269.92	0.229347		2269.92	0.232104		2269.92	0.253074		2269.92	0.24922		2269.92	0.232038		2269.92	0.044133		2269.92	0.047659		2269.92	0.045533		2269.92	0.04748		2269.92	0.044979		2269.92	0.048907
2325.65	0.020876			2793.07	0.130768		2267.99	0.221403		2267.99	0.229187		2267.99	0.233043		2267.99	0.253067		2267.99	0.251664		2267.99	0.233291		2267.99	0.044145		2267.99	0.047195		2267.99	0.045604		2267.99	0.047432		2267.99	0.044739		2267.99	0.048592
2323.78	0.021613			2791.74	0.130768		2266.06	0.221779		2266.06	0.22904		2266.06	0.232252		2266.06	0.252352		2266.06	0.25304		2266.06	0.234171		2266.06	0.044139		2266.06	0.046943		2266.06	0.04566		2266.06	0.047456		2266.06	0.044542		2266.06	0.048444
2321.92	0.021234			2790.41	0.130768		2264.13	0.221991		2264.13	0.228982		2264.13	0.230259		2264.13	0.252302		2264.13	0.252856		2264.13	0.234781		2264.13	0.044147		2264.13	0.046975		2264.13	0.045579		2264.13	0.047474		2264.13	0.044386		2264.13	0.048545
2320.06	0.020741			2789.09	0.130768		2262.21	0.221988		2262.21	0.22907		2262.21	0.228276		2262.21	0.252765		2262.21	0.251665		2262.21	0.235403		2262.21	0.044165		2262.21	0.047289		2262.21	0.045349		2262.21	0.047472		2262.21	0.044264		2262.21	0.048899
2318.19	0.020483			2787.76	0.130768		2260.28	0.221806		2260.28	0.229273		2260.28	0.227203		2260.28	0.252814		2260.28	0.250102		2260.28	0.235741		2260.28	0.044158		2260.28	0.047737		2260.28	0.045008		2260.28	0.047442		2260.28	0.044107		2260.28	0.04945
2316.33	0.02039			2786.43	0.130768		2258.35	0.221517		2258.35	0.229292		2258.35	0.227245		2258.35	0.25216		2258.35	0.2484		2258.35	0.235359		2258.35	0.044124		2258.35	0.048161		2258.35	0.044633		2258.35	0.047345		2258.35	0.043915		2258.35	0.050088
2314.47	0.020383			2785.1	0.130768		2256.42	0.221311		2256.42	0.228995		2256.42	0.228136		2256.42	0.250309		2256.42	0.246791		2256.42	0.234647		2256.42	0.044065		2256.42	0.048498		2256.42	0.044329		2256.42	0.047168		2256.42	0.043726		2256.42	0.050701
2312.6	0.020354			2783.77	0.130768		2254.49	0.221275		2254.49	0.228674		2254.49	0.22949		2254.49	0.246559		2254.49	0.245484		2254.49	0.234531		2254.49	0.043955		2254.49	0.048704		2254.49	0.044192		2254.49	0.046912		2254.49	0.043534		2254.49	0.051305
2310.74	0.020315			2782.44	0.130768		2252.56	0.221266		2252.56	0.228609		2252.56	0.23126		2252.56	0.241285		2252.56	0.244253		2252.56	0.235436		2252.56	0.043809		2252.56	0.048763		2252.56	0.044206		2252.56	0.046648		2252.56	0.04337		2252.56	0.051941
2308.88	0.0202			2781.12	0.130768		2250.63	0.221091		2250.63	0.228709		2250.63	0.233357		2250.63	0.235934		2250.63	0.243024		2250.63	0.236829		2250.63	0.043666		2250.63	0.048724		2250.63	0.044297		2250.63	0.046468		2250.63	0.043266		2250.63	0.052494
2307.01	0.020204			2779.79	0.130768		2248.71	0.220657		2248.71	0.228637		2248.71	0.234899		2248.71	0.231416		2248.71	0.242505		2248.71	0.237593		2248.71	0.043497		2248.71	0.048625		2248.71	0.044478		2248.71	0.046353		2248.71	0.043191		2248.71	0.052852
2305.15	0.02025			2778.46	0.130768		2246.78	0.220075		2246.78	0.228313		2246.78	0.234686		2246.78	0.227854		2246.78	0.243152		2246.78	0.237143		2246.78	0.043285		2246.78	0.048484		2246.78	0.044744		2246.78	0.046297		2246.78	0.043143		2246.78	0.053037
2303.29	0.020215			2777.13	0.130768		2244.85	0.219629		2244.85	0.228157		2244.85	0.232574		2244.85	0.225931		2244.85	0.244255		2244.85	0.235872		2244.85	0.043108		2244.85	0.048369		2244.85	0.045006		2244.85	0.0463		2244.85	0.043138		2244.85	0.053092
2301.42	0.020141			2775.8	0.130592		2242.92	0.219495		2242.92	0.228451		2242.92	0.229894		2242.92	0.226932		2242.92	0.244834		2242.92	0.234461		2242.92	0.043029		2242.92	0.048324		2242.92	0.045208		2242.92	0.046279		2242.92	0.043132		2242.92	0.052965
2299.56	0.02016			2774.47	0.130299		2240.99	0.219472		2240.99	0.22864		2240.99	0.228222		2240.99	0.230883		2240.99	0.244529		2240.99	0.233418		2240.99	0.042991		2240.99	0.048327		2240.99	0.045299		2240.99	0.046215		2240.99	0.043116		2240.99	0.052578
2297.69	0.020262			2773.14	0.130182		2239.06	0.219285		2239.06	0.227995		2239.06	0.228121		2239.06	0.235661		2239.06	0.24368		2239.06	0.233237		2239.06	0.042966		2239.06	0.048393		2239.06	0.04528		2239.06	0.046213		2239.06	0.04315		2239.06	0.051973
2295.83	0.020346			2771.82	0.130182		2237.13	0.218979		2237.13	0.226772		2237.13	0.228885		2237.13	0.239178		2237.13	0.242887		2237.13	0.234148		2237.13	0.043006		2237.13	0.048518		2237.13	0.045262		2237.13	0.046327		2237.13	0.043182		2237.13	0.051277
2293.97	0.020325			2770.49	0.130182		2235.21	0.218752		2235.21	0.225959		2235.21	0.229501		2235.21	0.241212		2235.21	0.242332		2235.21	0.235674		2235.21	0.043094		2235.21	0.048591		2235.21	0.04529		2235.21	0.046415		2235.21	0.043065		2235.21	0.05063
2292.1	0.020417			2769.16	0.130182		2233.28	0.218628		2233.28	0.226203		2233.28	0.229596		2233.28	0.242169		2233.28	0.2415		2233.28	0.236873		2233.28	0.043198		2233.28	0.048583		2233.28	0.04528		2233.28	0.046347		2233.28	0.042787		2233.28	0.050162
2290.24	0.020552			2767.83	0.130182		2231.35	0.218453		2231.35	0.227463		2231.35	0.229108		2231.35	0.24203		2231.35	0.239782		2231.35	0.237301		2231.35	0.0433		2231.35	0.048604		2231.35	0.045173		2231.35	0.046261		2231.35	0.042479		2231.35	0.049883
2288.38	0.020634			2766.5	0.130182		2229.42	0.21817		2229.42	0.229331		2229.42	0.228403		2229.42	0.241002		2229.42	0.237633		2229.42	0.237412		2229.42	0.04331		2229.42	0.048709		2229.42	0.044988		2229.42	0.046272		2229.42	0.042212		2229.42	0.049699
2286.51	0.020769			2765.17	0.130182		2227.49	0.217868		2227.49	0.231337		2227.49	0.228408		2227.49	0.239711		2227.49	0.236295		2227.49	0.237623		2227.49	0.043216		2227.49	0.048849		2227.49	0.044814		2227.49	0.046267		2227.49	0.041964		2227.49	0.049508
2284.65	0.020805			2763.85	0.130182		2225.56	0.217758		2225.56	0.233009		2225.56	0.229458		2225.56	0.238721		2225.56	0.236537		2225.56	0.238032		2225.56	0.043112		2225.56	0.048919		2225.56	0.044687		2225.56	0.046215		2225.56	0.041749		2225.56	0.049232
2282.79	0.020611			2762.52	0.130182		2223.63	0.217997		2223.63	0.233985		2223.63	0.230604		2223.63	0.238293		2223.63	0.238055		2223.63	0.238672		2223.63	0.043065		2223.63	0.048878		2223.63	0.044507		2223.63	0.046226		2223.63	0.041684		2223.63	0.048866
2280.92	0.020441			2761.19	0.130182		2221.71	0.218341		2221.71	0.23441		2221.71	0.230456		2221.71	0.238487		2221.71	0.239901		2221.71	0.239466		2221.71	0.043095		2221.71	0.04879		2221.71	0.044243		2221.71	0.04628		2221.71	0.041829		2221.71	0.048488
2279.06	0.020287			2759.86	0.130182		2219.78	0.218427		2219.78	0.234827		2219.78	0.228667		2219.78	0.23929		2219.78	0.241525		2219.78	0.240242		2219.78	0.043155		2219.78	0.048645		2219.78	0.044004		2219.78	0.046289		2219.78	0.042053		2219.78	0.048114
2277.2	0.020116			2758.53	0.130182		2217.85	0.218207		2217.85	0.235526		2217.85	0.226288		2217.85	0.240741		2217.85	0.242837		2217.85	0.240717		2217.85	0.043157		2217.85	0.048391		2217.85	0.04385		2217.85	0.046219		2217.85	0.042253		2217.85	0.047721
2275.33	0.020048			2757.2	0.130182		2215.92	0.217913		2215.92	0.23644		2215.92	0.22466		2215.92	0.242713		2215.92	0.243637		2215.92	0.240797		2215.92	0.043078		2215.92	0.048082		2215.92	0.043742		2215.92	0.046128		2215.92	0.042511		2215.92	0.047418
2273.47	0.020004			2755.88	0.130182		2213.99	0.217804		2213.99	0.237372		2213.99	0.224331		2213.99	0.244489		2213.99	0.243698		2213.99	0.240745		2213.99	0.042959		2213.99	0.04777		2213.99	0.043648		2213.99	0.046118		2213.99	0.042881		2213.99	0.047328
2271.61	0.019954			2754.55	0.130182		2212.06	0.217885		2212.06	0.238099		2212.06	0.225021		2212.06	0.244894		2212.06	0.243182		2212.06	0.240751		2212.06	0.042894		2212.06	0.047497		2212.06	0.043535		2212.06	0.046129		2212.06	0.043286		2212.06	0.04744
2269.74	0.019957			2753.22	0.130182		2210.13	0.217945		2210.13	0.238508		2210.13	0.226072		2210.13	0.242959		2210.13	0.242499		2210.13	0.240527		2210.13	0.042912		2210.13	0.047294		2210.13	0.0434		2210.13	0.04601		2210.13	0.043686		2210.13	0.047605
2267.88	0.019802			2751.89	0.130182		2208.21	0.217889		2208.21	0.238631		2208.21	0.226652		2208.21	0.239029		2208.21	0.241961		2208.21	0.240015		2208.21	0.042936		2208.21	0.047123		2208.21	0.043355		2208.21	0.045835		2208.21	0.04413		2208.21	0.047662
2266.02	0.019536			2750.56	0.130182		2206.28	0.217839		2206.28	0.238466		2206.28	0.226221		2206.28	0.235149		2206.28	0.241901		2206.28	0.239734		2206.28	0.042947		2206.28	0.04693		2206.28	0.043502		2206.28	0.04578		2206.28	0.044634		2206.28	0.047682
2264.15	0.019427			2749.23	0.130182		2204.35	0.217843		2204.35	0.238031		2204.35	0.224978		2204.35	0.23371		2204.35	0.2427		2204.35	0.240022		2204.35	0.042953		2204.35	0.046724		2204.35	0.043736		2204.35	0.045866		2204.35	0.045098		2204.35	0.047831
2262.29	0.019356			2747.9	0.130182		2202.42	0.217782		2202.42	0.237546		2202.42	0.223686		2202.42	0.235402		2202.42	0.244176		2202.42	0.240753		2202.42	0.042904		2202.42	0.046576		2202.42	0.043899		2202.42	0.046013		2202.42	0.045453		2202.42	0.048109
2260.42	0.019375			2746.58	0.130182		2200.49	0.217586		2200.49	0.237072		2200.49	0.223322		2200.49	0.238404		2200.49	0.245369		2200.49	0.241438		2200.49	0.042761		2200.49	0.046507		2200.49	0.043979		2200.49	0.046127		2200.49	0.045759		2200.49	0.048424
2258.56	0.019517			2745.25	0.130182		2198.56	0.217328		2198.56	0.236316		2198.56	0.224445		2198.56	0.240243		2198.56	0.245534		2198.56	0.241846		2198.56	0.04253		2198.56	0.046505		2198.56	0.043972		2198.56	0.046114		2198.56	0.046074		2198.56	0.048706
2256.7	0.019505			2743.92	0.130182		2196.63	0.217052		2196.63	0.235289		2196.63	0.226512		2196.63	0.24011		2196.63	0.244866		2196.63	0.241988		2196.63	0.042314		2196.63	0.046648		2196.63	0.043828		2196.63	0.045944		2196.63	0.046367		2196.63	0.048923
2254.83	0.019205			2742.59	0.130182		2194.71	0.216769		2194.71	0.234414		2194.71	0.228279		2194.71	0.238765		2194.71	0.24403		2194.71	0.241915		2194.71	0.04228		2194.71	0.046909		2194.71	0.043538		2194.71	0.045701		2194.71	0.04662		2194.71	0.049062
2252.97	0.018972			2741.26	0.130182		2192.78	0.216562		2192.78	0.233746		2192.78	0.228745		2192.78	0.23688		2192.78	0.243328		2192.78	0.242283		2192.78	0.042418		2192.78	0.047071		2192.78	0.043194		2192.78	0.045507		2192.78	0.046852		2192.78	0.049158
2251.11	0.01904			2739.93	0.130182		2190.85	0.216416		2190.85	0.232998		2190.85	0.227836		2190.85	0.23427		2190.85	0.242711		2190.85	0.243432		2190.85	0.04257		2190.85	0.047106		2190.85	0.042936		2190.85	0.045449		2190.85	0.047052		2190.85	0.049292
2249.24	0.019103			2738.61	0.130182		2188.92	0.216251		2188.92	0.232092		2188.92	0.226688		2188.92	0.23097		2188.92	0.242133		2188.92	0.244695		2188.92	0.042676		2188.92	0.047162		2188.92	0.042735		2188.92	0.045484		2188.92	0.047248		2188.92	0.049454
2247.38	0.019115			2737.28	0.130182		2186.99	0.21608		2186.99	0.231096		2186.99	0.226877		2186.99	0.228398		2186.99	0.241433		2186.99	0.245388		2186.99	0.042719		2186.99	0.047247		2186.99	0.042501		2186.99	0.045484		2186.99	0.047516		2186.99	0.04958
2245.52	0.019123			2735.95	0.130182		2185.06	0.215871		2185.06	0.230069		2185.06	0.229006		2185.06	0.227963		2185.06	0.240503		2185.06	0.245446		2185.06	0.042663		2185.06	0.047298		2185.06	0.042293		2185.06	0.04547		2185.06	0.047824		2185.06	0.049695
2243.65	0.019094			2734.62	0.130182		2183.13	0.215562		2183.13	0.229115		2183.13	0.232075		2183.13	0.228565		2183.13	0.239401		2183.13	0.245292		2183.13	0.042547		2183.13	0.047375		2183.13	0.042208		2183.13	0.045527		2183.13	0.048041		2183.13	0.049754
2241.79	0.01902			2733.29	0.130182		2181.21	0.215181		2181.21	0.228432		2181.21	0.234378		2181.21	0.22799		2181.21	0.238509		2181.21	0.245392		2181.21	0.042417		2181.21	0.047494		2181.21	0.04229		2181.21	0.045615		2181.21	0.048149		2181.21	0.049601
2239.93	0.019024			2731.96	0.130182		2179.28	0.214784		2179.28	0.228192		2179.28	0.234808		2179.28	0.22613		2179.28	0.238199		2179.28	0.245462		2179.28	0.042281		2179.28	0.047558		2179.28	0.042421		2179.28	0.045665		2179.28	0.048229		2179.28	0.049278
2238.06	0.019057			2730.64	0.130182		2177.35	0.214463		2177.35	0.228244		2177.35	0.233231		2177.35	0.224885		2177.35	0.238308		2177.35	0.244858		2177.35	0.042183		2177.35	0.047583		2177.35	0.042414		2177.35	0.045709		2177.35	0.04839		2177.35	0.048998
2236.2	0.01896			2729.31	0.130182		2175.42	0.214256		2175.42	0.228156		2175.42	0.230617		2175.42	0.226081		2175.42	0.238522		2175.42	0.243567		2175.42	0.042172		2175.42	0.047644		2175.42	0.042246		2175.42	0.045809		2175.42	0.048663		2175.42	0.048812
2234.34	0.01878			2727.98	0.130182		2173.49	0.214039		2173.49	0.227893		2173.49	0.228612		2173.49	0.229876		2173.49	0.238746		2173.49	0.241658		2173.49	0.042227		2173.49	0.047775		2173.49	0.04199		2173.49	0.045906		2173.49	0.048919		2173.49	0.048569
2232.47	0.018723			2726.65	0.130182		2171.56	0.213765		2171.56	0.227974		2171.56	0.228018		2171.56	0.234564		2171.56	0.239349		2171.56	0.239211		2171.56	0.042284		2171.56	0.048019		2171.56	0.041715		2171.56	0.045912		2171.56	0.049099		2171.56	0.048247
2230.61	0.018744			2725.32	0.130182		2169.64	0.213506		2169.64	0.228351		2169.64	0.228343		2169.64	0.238123		2169.64	0.240533		2169.64	0.236887		2169.64	0.04229		2169.64	0.048295		2169.64	0.041474		2169.64	0.045853		2169.64	0.049194		2169.64	0.047973
2228.75	0.018715			2723.99	0.130182		2167.71	0.213273		2167.71	0.228327		2167.71	0.22888		2167.71	0.239809		2167.71	0.241786		2167.71	0.235173		2167.71	0.042275		2167.71	0.048445		2167.71	0.041272		2167.71	0.045775		2167.71	0.049088		2167.71	0.047693
2226.88	0.018659			2722.66	0.130182		2165.78	0.213061		2165.78	0.227916		2165.78	0.22909		2165.78	0.240064		2165.78	0.242459		2165.78	0.233624		2165.78	0.042275		2165.78	0.04845		2165.78	0.041109		2165.78	0.045672		2165.78	0.048741		2165.78	0.047276
2225.02	0.01866			2721.34	0.130182		2163.85	0.212969		2163.85	0.227864		2163.85	0.228507		2163.85	0.239514		2163.85	0.242273		2163.85	0.231886		2163.85	0.042218		2163.85	0.048476		2163.85	0.041023		2163.85	0.045589		2163.85	0.048292		2163.85	0.04678
2223.15	0.018649			2720.01	0.130182		2161.92	0.212941		2161.92	0.228253		2161.92	0.227296		2161.92	0.238288		2161.92	0.241455		2161.92	0.230437		2161.92	0.042106		2161.92	0.048651		2161.92	0.041051		2161.92	0.04559		2161.92	0.047914		2161.92	0.046357
2221.29	0.018668			2718.68	0.130182		2159.99	0.212625		2159.99	0.228437		2159.99	0.226366		2159.99	0.236398		2159.99	0.240453		2159.99	0.229427		2159.99	0.042042		2159.99	0.04886		2159.99	0.041181		2159.99	0.045622		2159.99	0.047669		2159.99	0.046119
2219.43	0.01861			2717.35	0.130182		2158.06	0.211912		2158.06	0.228294		2158.06	0.226672		2158.06	0.234204		2158.06	0.239882		2158.06	0.228569		2158.06	0.042033		2158.06	0.048933		2158.06	0.04137		2158.06	0.045553		2158.06	0.047509		2158.06	0.046044
2217.56	0.018492			2716.02	0.130182		2156.14	0.21115		2156.14	0.228039		2156.14	0.228426		2156.14	0.231822		2156.14	0.240285		2156.14	0.227774		2156.14	0.042016		2156.14	0.048873		2156.14	0.041576		2156.14	0.045382		2156.14	0.047319		2156.14	0.045965
2215.7	0.018361			2714.69	0.130182		2154.21	0.210678		2154.21	0.227629		2154.21	0.230899		2154.21	0.229233		2154.21	0.241656		2154.21	0.227094		2154.21	0.041957		2154.21	0.048792		2154.21	0.041728		2154.21	0.045276		2154.21	0.047113		2154.21	0.045828
2213.84	0.018238			2713.37	0.130182		2152.28	0.210521		2152.28	0.227246		2152.28	0.233055		2152.28	0.226604		2152.28	0.243317		2152.28	0.226766		2152.28	0.041852		2152.28	0.048713		2152.28	0.041796		2152.28	0.045295		2152.28	0.04693		2152.28	0.045747
2211.97	0.018207			2712.04	0.130182		2150.35	0.210416		2150.35	0.227138		2150.35	0.234099		2150.35	0.224351		2150.35	0.244369		2150.35	0.226851		2150.35	0.04172		2150.35	0.048569		2150.35	0.041821		2150.35	0.04532		2150.35	0.046676		2150.35	0.045758
2210.11	0.018337			2710.71	0.130182		2148.42	0.210185		2148.42	0.227234		2148.42	0.233746		2148.42	0.223409		2148.42	0.244596		2148.42	0.226979		2148.42	0.041656		2148.42	0.048398		2148.42	0.041776		2148.42	0.045287		2148.42	0.04637		2148.42	0.045765
2208.25	0.018392			2709.38	0.130182		2146.49	0.209919		2146.49	0.227376		2146.49	0.232479		2146.49	0.224409		2146.49	0.24441		2146.49	0.22686		2146.49	0.041735		2146.49	0.048343		2146.49	0.04169		2146.49	0.045255		2146.49	0.046194		2146.49	0.045721
2206.38	0.0183			2708.05	0.130182		2144.56	0.209734		2144.56	0.227436		2144.56	0.231117		2144.56	0.226631		2144.56	0.2441		2144.56	0.226534		2144.56	0.04186		2144.56	0.048416		2144.56	0.041692		2144.56	0.045259		2144.56	0.046223		2144.56	0.045652
2204.52	0.018198			2706.72	0.130182		2142.64	0.209632		2142.64	0.227334		2142.64	0.229985		2142.64	0.228502		2142.64	0.243899		2142.64	0.225929		2142.64	0.041895		2142.64	0.048427		2142.64	0.041756		2142.64	0.045263		2142.64	0.046316		2142.64	0.045562
2202.66	0.018154			2705.4	0.130182		2140.71	0.209648		2140.71	0.227154		2140.71	0.229007		2140.71	0.229168		2140.71	0.244353		2140.71	0.224707		2140.71	0.041831		2140.71	0.048263		2140.71	0.041783		2140.71	0.045273		2140.71	0.046363		2140.71	0.045401
2200.79	0.018073			2704.07	0.130182		2138.78	0.209837		2138.78	0.227102		2138.78	0.22811		2138.78	0.228781		2138.78	0.245368		2138.78	0.22275		2138.78	0.041722		2138.78	0.048082		2138.78	0.041813		2138.78	0.045324		2138.78	0.046413		2138.78	0.045171
2198.93	0.018051			2702.74	0.130182		2136.85	0.210038		2136.85	0.227295		2136.85	0.227411		2136.85	0.227599		2136.85	0.245798		2136.85	0.220441		2136.85	0.0416		2136.85	0.048032		2136.85	0.041889		2136.85	0.045437		2136.85	0.046375		2136.85	0.045016
2197.07	0.01803			2701.41	0.130182		2134.92	0.210054		2134.92	0.227611		2134.92	0.227165		2134.92	0.225683		2134.92	0.24505		2134.92	0.218065		2134.92	0.041496		2134.92	0.048036		2134.92	0.041893		2134.92	0.045572		2134.92	0.04609		2134.92	0.045095
2195.2	0.01814			2700.08	0.130182		2132.99	0.209976		2132.99	0.227955		2132.99	0.227138		2132.99	0.223271		2132.99	0.243678		2132.99	0.215876		2132.99	0.041442		2132.99	0.047977		2132.99	0.04177		2132.99	0.045627		2132.99	0.045638		2132.99	0.045368
2193.34	0.018121			2698.75	0.130182		2131.06	0.210057		2131.06	0.228306		2131.06	0.226635		2131.06	0.220807		2131.06	0.242279		2131.06	0.2143		2131.06	0.041412		2131.06	0.047864		2131.06	0.04168		2131.06	0.045584		2131.06	0.045108		2131.06	0.045653
2191.48	0.01802			2697.42	0.130182		2129.14	0.210412		2129.14	0.22827		2129.14	0.225333		2129.14	0.218674		2129.14	0.240974		2129.14	0.21306		2129.14	0.041333		2129.14	0.047794		2129.14	0.041741		2129.14	0.045485		2129.14	0.044481		2129.14	0.045899
2189.61	0.018058			2696.1	0.130182		2127.21	0.210909		2127.21	0.227483		2127.21	0.223642		2127.21	0.217506		2127.21	0.239932		2127.21	0.21171		2127.21	0.041208		2127.21	0.047805		2127.21	0.041936		2127.21	0.045343		2127.21	0.043797		2127.21	0.046205
2187.75	0.018262			2694.77	0.130182		2125.28	0.211377		2125.28	0.226162		2125.28	0.222329		2125.28	0.217749		2125.28	0.23925		2125.28	0.210477		2125.28	0.04118		2125.28	0.047837		2125.28	0.042204		2125.28	0.045254		2125.28	0.043071		2125.28	0.046579
2185.88	0.018321			2693.44	0.130182		2123.35	0.211791		2123.35	0.224701		2123.35	0.221841		2123.35	0.218926		2123.35	0.23869		2123.35	0.209699		2123.35	0.041303		2123.35	0.047881		2123.35	0.042484		2123.35	0.045278		2123.35	0.042354		2123.35	0.046882
2184.02	0.018113			2692.11	0.130182		2121.42	0.212134		2121.42	0.223284		2121.42	0.222135		2121.42	0.220207		2121.42	0.238159		2121.42	0.209299		2121.42	0.041393		2121.42	0.048011		2121.42	0.042739		2121.42	0.045236		2121.42	0.041705		2121.42	0.047014
2182.16	0.017543			2690.78	0.130182		2119.49	0.212387		2119.49	0.221915		2119.49	0.223153		2119.49	0.22127		2119.49	0.237726		2119.49	0.209031		2119.49	0.041357		2119.49	0.048282		2119.49	0.043005		2119.49	0.044999		2119.49	0.040986		2119.49	0.047034
2180.29	0.017159			2689.45	0.130182		2117.56	0.212659		2117.56	0.220528		2117.56	0.224739		2117.56	0.222196		2117.56	0.237258		2117.56	0.20917		2117.56	0.04135		2117.56	0.048629		2117.56	0.04331		2117.56	0.044735		2117.56	0.040181		2117.56	0.047032
2178.43	0.017308			2688.13	0.130182		2115.64	0.212983		2115.64	0.219269		2115.64	0.226294		2115.64	0.222887		2115.64	0.236477		2115.64	0.210036		2115.64	0.041487		2115.64	0.04889		2115.64	0.043553		2115.64	0.044564		2115.64	0.039495		2115.64	0.047023
2176.57	0.017369			2686.8	0.130182		2113.71	0.213259		2113.71	0.218568		2113.71	0.227019		2113.71	0.223137		2113.71	0.235197		2113.71	0.2113		2113.71	0.041699		2113.71	0.049095		2113.71	0.043663		2113.71	0.044419		2113.71	0.03894		2113.71	0.047023
2174.7	0.017118			2685.47	0.130182		2111.78	0.213604		2111.78	0.218496		2111.78	0.226325		2111.78	0.223068		2111.78	0.233277		2111.78	0.212514		2111.78	0.041882		2111.78	0.049383		2111.78	0.043693		2111.78	0.044272		2111.78	0.038428		2111.78	0.046995
2172.84	0.017022			2684.14	0.130182		2109.85	0.214048		2109.85	0.218652		2109.85	0.224483		2109.85	0.223566		2109.85	0.230742		2109.85	0.213514		2109.85	0.042012		2109.85	0.049576		2109.85	0.043733		2109.85	0.044147		2109.85	0.038002		2109.85	0.046883
2170.98	0.0173			2682.81	0.130182		2107.92	0.214262		2107.92	0.21899		2107.92	0.222569		2107.92	0.225609		2107.92	0.227739		2107.92	0.214211		2107.92	0.042061		2107.92	0.049415		2107.92	0.043817		2107.92	0.044049		2107.92	0.037628		2107.92	0.046703
2169.11	0.017721			2681.48	0.130182		2105.99	0.214191		2105.99	0.219777		2105.99	0.221089		2105.99	0.228531		2105.99	0.224649		2105.99	0.214537		2105.99	0.041973		2105.99	0.049026		2105.99	0.043915		2105.99	0.043936		2105.99	0.037186		2105.99	0.04642
2167.25	0.017939			2680.16	0.130182		2104.06	0.214135		2104.06	0.220907		2104.06	0.219782		2104.06	0.23064		2104.06	0.222631		2104.06	0.214423		2104.06	0.041745		2104.06	0.048652		2104.06	0.043961		2104.06	0.043759		2104.06	0.03672		2104.06	0.045978
2165.39	0.017993			2678.83	0.130182		2102.14	0.214213		2102.14	0.221996		2102.14	0.21886		2102.14	0.23157		2102.14	0.222519		2102.14	0.213893		2102.14	0.041432		2102.14	0.048267		2102.14	0.043899		2102.14	0.043527		2102.14	0.036414		2102.14	0.045443
2163.52	0.01824			2677.5	0.130006		2100.21	0.214347		2100.21	0.222621		2100.21	0.218904		2100.21	0.232421		2100.21	0.223474		2100.21	0.213057		2100.21	0.041102		2100.21	0.047831		2100.21	0.043778		2100.21	0.04332		2100.21	0.036369		2100.21	0.044925
2161.66	0.018941			2676.17	0.129713		2098.28	0.214431		2098.28	0.222277		2098.28	0.219529		2098.28	0.233783		2098.28	0.224091		2098.28	0.21182		2098.28	0.040837		2098.28	0.04749		2098.28	0.043718		2098.28	0.043216		2098.28	0.036473		2098.28	0.044474
2159.8	0.017614			2674.84	0.129596		2096.35	0.214389		2096.35	0.220844		2096.35	0.219478		2096.35	0.234647		2096.35	0.223879		2096.35	0.210247		2096.35	0.040679		2096.35	0.047235		2096.35	0.043751		2096.35	0.043225		2096.35	0.036507		2096.35	0.044155
2157.93	0.014805			2673.51	0.129596		2094.42	0.214212		2094.42	0.218946		2094.42	0.218202		2094.42	0.233608		2094.42	0.22295		2094.42	0.208769		2094.42	0.040543		2094.42	0.046918		2094.42	0.043817		2094.42	0.043292		2094.42	0.036392		2094.42	0.044059
2156.07	0.014044			2672.19	0.129596		2092.49	0.213988		2092.49	0.21742		2092.49	0.216434		2092.49	0.230789		2092.49	0.221353		2092.49	0.207724		2092.49	0.040359		2092.49	0.046607		2092.49	0.043893		2092.49	0.043368		2092.49	0.036228		2092.49	0.044114
2154.21	0.014713			2670.86	0.129596		2090.56	0.213773		2090.56	0.216838		2090.56	0.215347		2090.56	0.227687		2090.56	0.219293		2090.56	0.207073		2090.56	0.040191		2090.56	0.046379		2090.56	0.04397		2090.56	0.043417		2090.56	0.036093		2090.56	0.044163
2152.34	0.015325			2669.53	0.129596		2088.64	0.213489		2088.64	0.217336		2088.64	0.215973		2088.64	0.225198		2088.64	0.217224		2088.64	0.206573		2088.64	0.040055		2088.64	0.046215		2088.64	0.043955		2088.64	0.043389		2088.64	0.035994		2088.64	0.044165
2150.48	0.015804			2668.2	0.129596		2086.71	0.213146		2086.71	0.218501		2086.71	0.21866		2086.71	0.222731		2086.71	0.215399		2086.71	0.206077		2086.71	0.039903		2086.71	0.046177		2086.71	0.043745		2086.71	0.043312		2086.71	0.036018		2086.71	0.044052
2148.61	0.015907			2666.87	0.129596		2084.78	0.212851		2084.78	0.21974		2084.78	0.222184		2084.78	0.219698		2084.78	0.213815		2084.78	0.205503		2084.78	0.039808		2084.78	0.046247		2084.78	0.043408		2084.78	0.043237		2084.78	0.036319		2084.78	0.043712
2146.75	0.015792			2665.54	0.129596		2082.85	0.212597		2082.85	0.220616		2082.85	0.224343		2082.85	0.216974		2082.85	0.212444		2082.85	0.205253		2082.85	0.039896		2082.85	0.046262		2082.85	0.043097		2082.85	0.043151		2082.85	0.036886		2082.85	0.043228
2144.89	0.015746			2664.21	0.129772		2080.92	0.212341		2080.92	0.220875		2080.92	0.224121		2080.92	0.215567		2080.92	0.210974		2080.92	0.205716		2080.92	0.040153		2080.92	0.046122		2080.92	0.042895		2080.92	0.043104		2080.92	0.03745		2080.92	0.042768
2143.02	0.015856			2662.89	0.130065		2078.99	0.212124		2078.99	0.220555		2078.99	0.222503		2078.99	0.214905		2078.99	0.209122		2078.99	0.206206		2078.99	0.04047		2078.99	0.045884		2078.99	0.042858		2078.99	0.04322		2078.99	0.037772		2078.99	0.042415
2141.16	0.015997			2661.56	0.130182		2077.06	0.212002		2077.06	0.219851		2077.06	0.22091		2077.06	0.214014		2077.06	0.207257		2077.06	0.205995		2077.06	0.04074		2077.06	0.045676		2077.06	0.042977		2077.06	0.043493		2077.06	0.037888		2077.06	0.042191
2139.3	0.016146			2660.23	0.130182		2075.14	0.211953		2075.14	0.218747		2075.14	0.219708		2075.14	0.212901		2075.14	0.205974		2075.14	0.205281		2075.14	0.040894		2075.14	0.045508		2075.14	0.043145		2075.14	0.043685		2075.14	0.037967		2075.14	0.042107
2137.43	0.016202			2658.9	0.130358		2073.21	0.211864		2073.21	0.217064		2073.21	0.218697		2073.21	0.211645		2073.21	0.205512		2073.21	0.204438		2073.21	0.040891		2073.21	0.045329		2073.21	0.043299		2073.21	0.043506		2073.21	0.038109		2073.21	0.042155
2135.57	0.015872			2657.57	0.130651		2071.28	0.211721		2071.28	0.2149		2071.28	0.218204		2071.28	0.209862		2071.28	0.205605		2071.28	0.203441		2071.28	0.040726		2071.28	0.045162		2071.28	0.043438		2071.28	0.042997		2071.28	0.038318		2071.28	0.042266
2133.71	0.015263			2656.24	0.130768		2069.35	0.211615		2069.35	0.212873		2069.35	0.218661		2069.35	0.207845		2069.35	0.205704		2069.35	0.202454		2069.35	0.0405		2069.35	0.045035		2069.35	0.043575		2069.35	0.042476		2069.35	0.038584		2069.35	0.042392
2131.84	0.015238			2654.92	0.130768		2067.42	0.211468		2067.42	0.211732		2067.42	0.219683		2067.42	0.20649		2067.42	0.205259		2067.42	0.20194		2067.42	0.040351		2067.42	0.044981		2067.42	0.043702		2067.42	0.042101		2067.42	0.0389		2067.42	0.04253
2129.98	0.015573			2653.59	0.130768		2065.49	0.211173		2065.49	0.211716		2065.49	0.220514		2065.49	0.206138		2065.49	0.204089		2065.49	0.201543		2065.49	0.040282		2065.49	0.04507		2065.49	0.04375		2065.49	0.041861		2065.49	0.039188		2065.49	0.042665
2128.12	0.0159			2652.26	0.130768		2063.56	0.210835		2063.56	0.212323		2063.56	0.22086		2063.56	0.206437		2063.56	0.203077		2063.56	0.200362		2063.56	0.040233		2063.56	0.045319		2063.56	0.043663		2063.56	0.041703		2063.56	0.039362		2063.56	0.042785
2126.25	0.016242			2650.93	0.130768		2061.64	0.210585		2061.64	0.21272		2061.64	0.220704		2061.64	0.206701		2061.64	0.203249		2061.64	0.198669		2061.64	0.040198		2061.64	0.045669		2061.64	0.043496		2061.64	0.041548		2061.64	0.039584		2061.64	0.042839
2124.39	0.016469			2649.6	0.130768		2059.71	0.210487		2059.71	0.212275		2059.71	0.219961		2059.71	0.206405		2059.71	0.204064		2059.71	0.197559		2059.71	0.040174		2059.71	0.045978		2059.71	0.043291		2059.71	0.041404		2059.71	0.040008		2059.71	0.042832
2122.53	0.016564			2648.27	0.130592		2057.78	0.210733		2057.78	0.210983		2057.78	0.218794		2057.78	0.20577		2057.78	0.204166		2057.78	0.197335		2057.78	0.04012		2057.78	0.046102		2057.78	0.042983		2057.78	0.041304		2057.78	0.040477		2057.78	0.04283
2120.66	0.016649			2646.95	0.130299		2055.85	0.211363		2055.85	0.209671		2055.85	0.217762		2055.85	0.205429		2055.85	0.203235		2055.85	0.197663		2055.85	0.039982		2055.85	0.046059		2055.85	0.042578		2055.85	0.041193		2055.85	0.040884		2055.85	0.042811
2118.8	0.016754			2645.62	0.130358		2053.92	0.212004		2053.92	0.209203		2053.92	0.21754		2053.92	0.205731		2053.92	0.20258		2053.92	0.198301		2053.92	0.039735		2053.92	0.045932		2053.92	0.04223		2053.92	0.04106		2053.92	0.041272		2053.92	0.042716
2116.94	0.016978			2644.29	0.130651		2051.99	0.21246		2051.99	0.209678		2051.99	0.218408		2051.99	0.206848		2051.99	0.203859		2051.99	0.198855		2051.99	0.039498		2051.99	0.045758		2051.99	0.042059		2051.99	0.040923		2051.99	0.04162		2051.99	0.042553
2115.07	0.017244			2642.96	0.130768		2050.06	0.212813		2050.06	0.210536		2050.06	0.219649		2050.06	0.208681		2050.06	0.206973		2050.06	0.199042		2050.06	0.039377		2050.06	0.045525		2050.06	0.042036		2050.06	0.040763		2050.06	0.04182		2050.06	0.042365
2113.21	0.017316			2641.63	0.130768		2048.14	0.213009		2048.14	0.21099		2048.14	0.220154		2048.14	0.210711		2048.14	0.210264		2048.14	0.199131		2048.14	0.039187		2048.14	0.045138		2048.14	0.042072		2048.14	0.040666		2048.14	0.041876		2048.14	0.042303
2111.34	0.017304			2640.3	0.130768		2046.21	0.212985		2046.21	0.210612		2046.21	0.21955		2046.21	0.212522		2046.21	0.212401		2046.21	0.199254		2046.21	0.038838		2046.21	0.044578		2046.21	0.042082		2046.21	0.040664		2046.21	0.041995		2046.21	0.042492
2109.48	0.017259			2638.97	0.130768		2044.28	0.212817		2044.28	0.209715		2044.28	0.218218		2044.28	0.213792		2044.28	0.213111		2044.28	0.199276		2044.28	0.038613		2044.28	0.044003		2044.28	0.041963		2044.28	0.040638		2044.28	0.042196		2044.28	0.04279
2107.62	0.017107			2637.65	0.130768		2042.35	0.212765		2042.35	0.208954		2042.35	0.217096		2042.35	0.21413		2042.35	0.212835		2042.35	0.199488		2042.35	0.03865		2042.35	0.0435		2042.35	0.041705		2042.35	0.040609		2042.35	0.042315		2042.35	0.04301
2105.75	0.017068			2636.32	0.130768		2040.42	0.213064		2040.42	0.208799		2040.42	0.217304		2040.42	0.21416		2040.42	0.212167		2040.42	0.200236		2040.42	0.038805		2040.42	0.042985		2040.42	0.041411		2040.42	0.04068		2040.42	0.04242		2040.42	0.043123
2103.89	0.017082			2634.99	0.130768		2038.49	0.213541		2038.49	0.209344		2038.49	0.21933		2038.49	0.215463		2038.49	0.211862		2038.49	0.201251		2038.49	0.039036		2038.49	0.042535		2038.49	0.041121		2038.49	0.040838		2038.49	0.042691		2038.49	0.04318
2102.03	0.017005			2633.66	0.130768		2036.56	0.213885		2036.56	0.21011		2036.56	0.222563		2036.56	0.218149		2036.56	0.212636		2036.56	0.201831		2036.56	0.039282		2036.56	0.042379		2036.56	0.0408		2036.56	0.040968		2036.56	0.043065		2036.56	0.043232
2100.16	0.017017			2632.33	0.130768		2034.64	0.214007		2034.64	0.210296		2034.64	0.225254		2034.64	0.220704		2034.64	0.214405		2034.64	0.201839		2034.64	0.039398		2034.64	0.042532		2034.64	0.040459		2034.64	0.040944		2034.64	0.04333		2034.64	0.043311
2098.3	0.017002			2631	0.130768		2032.71	0.213851		2032.71	0.209662		2032.71	0.225981		2032.71	0.222514		2032.71	0.216528		2032.71	0.201957		2032.71	0.039425		2032.71	0.042752		2032.71	0.040122		2032.71	0.040747		2032.71	0.04338		2032.71	0.043421
2096.44	0.016643			2629.68	0.131062		2030.78	0.213524		2030.78	0.208768		2030.78	0.224914		2030.78	0.224366		2030.78	0.218666		2030.78	0.20227		2030.78	0.039437		2030.78	0.042812		2030.78	0.039763		2030.78	0.040477		2030.78	0.043242		2030.78	0.043534
2094.57	0.016117			2628.35	0.131649		2028.85	0.213401		2028.85	0.20829		2028.85	0.222864		2028.85	0.226353		2028.85	0.220693		2028.85	0.202008		2028.85	0.039379		2028.85	0.042715		2028.85	0.03931		2028.85	0.040251		2028.85	0.043056		2028.85	0.043565
2092.71	0.01613			2627.02	0.131944		2026.92	0.213466		2026.92	0.208483		2026.92	0.220664		2026.92	0.227382		2026.92	0.222231		2026.92	0.200852		2026.92	0.039205		2026.92	0.042635		2026.92	0.038744		2026.92	0.040122		2026.92	0.042978		2026.92	0.043441
2090.85	0.016475			2625.69	0.131944		2024.99	0.213287		2024.99	0.209177		2024.99	0.219404		2024.99	0.226894		2024.99	0.222983		2024.99	0.199168		2024.99	0.038932		2024.99	0.042704		2024.99	0.038211		2024.99	0.040101		2024.99	0.042969		2024.99	0.04314
2088.98	0.016649			2624.36	0.131944		2023.06	0.212837		2023.06	0.209995		2023.06	0.219752		2023.06	0.225123		2023.06	0.223209		2023.06	0.197798		2023.06	0.038643		2023.06	0.042882		2023.06	0.037797		2023.06	0.040183		2023.06	0.04288		2023.06	0.04265
2087.12	0.016765			2623.03	0.131944		2021.14	0.212533		2021.14	0.210604		2021.14	0.220946		2021.14	0.222196		2021.14	0.222904		2021.14	0.198011		2021.14	0.038401		2021.14	0.043		2021.14	0.037445		2021.14	0.040291		2021.14	0.042684		2021.14	0.042036
2085.26	0.016793			2621.71	0.131944		2019.21	0.212495		2019.21	0.210963		2019.21	0.221438		2019.21	0.218534		2019.21	0.221193		2019.21	0.200093		2019.21	0.038245		2019.21	0.042952		2019.21	0.037224		2019.21	0.040236		2019.21	0.042434		2019.21	0.0414
2083.39	0.016726			2620.38	0.131944		2017.28	0.212533		2017.28	0.21123		2017.28	0.220567		2017.28	0.215128		2017.28	0.218158		2017.28	0.202755		2017.28	0.038173		2017.28	0.042832		2017.28	0.037147		2017.28	0.039974		2017.28	0.042105		2017.28	0.040772
2081.53	0.01663			2619.05	0.131944		2015.35	0.21259		2015.35	0.211452		2015.35	0.219058		2015.35	0.212202		2015.35	0.215604		2015.35	0.204455		2015.35	0.038052		2015.35	0.042866		2015.35	0.037042		2015.35	0.039677		2015.35	0.041653		2015.35	0.040205
2079.67	0.016686			2617.72	0.131944		2013.42	0.212604		2013.42	0.211644		2013.42	0.217923		2013.42	0.20901		2013.42	0.214874		2013.42	0.204509		2013.42	0.037876		2013.42	0.043084		2013.42	0.036869		2013.42	0.039399		2013.42	0.041176		2013.42	0.039746
2077.8	0.016716			2616.39	0.131944		2011.49	0.212582		2011.49	0.211903		2011.49	0.217018		2011.49	0.20512		2011.49	0.215696		2011.49	0.203242		2011.49	0.037815		2011.49	0.043276		2011.49	0.036676		2011.49	0.039133		2011.49	0.040821		2011.49	0.039409
2075.94	0.016712			2615.06	0.131944		2009.56	0.212679		2009.56	0.212212		2009.56	0.215549		2009.56	0.20076		2009.56	0.216627		2009.56	0.202012		2009.56	0.037905		2009.56	0.043287		2009.56	0.036457		2009.56	0.038959		2009.56	0.040492		2009.56	0.039138
2074.07	0.01661			2613.73	0.132061		2007.64	0.21282		2007.64	0.21245		2007.64	0.213706		2007.64	0.196735		2007.64	0.216668		2007.64	0.202179		2007.64	0.038025		2007.64	0.043213		2007.64	0.036292		2007.64	0.038875		2007.64	0.040043		2007.64	0.038888
2072.21	0.016577			2612.41	0.132356		2005.71	0.212763		2005.71	0.212482		2005.71	0.212318		2005.71	0.193507		2005.71	0.216218		2005.71	0.203511		2005.71	0.038086		2005.71	0.04316		2005.71	0.036318		2005.71	0.038788		2005.71	0.039561		2005.71	0.038801
2070.35	0.016542			2611.08	0.132533		2003.78	0.212527		2003.78	0.212279		2003.78	0.211869		2003.78	0.190462		2003.78	0.215587		2003.78	0.204935		2003.78	0.038098		2003.78	0.042982		2003.78	0.036499		2003.78	0.038629		2003.78	0.039153		2003.78	0.038897
2068.48	0.016373			2609.75	0.132533		2001.85	0.212375		2001.85	0.212164		2001.85	0.212582		2001.85	0.186871		2001.85	0.214296		2001.85	0.205662		2001.85	0.038122		2001.85	0.042604		2001.85	0.0367		2001.85	0.038401		2001.85	0.03876		2001.85	0.038864
2066.62	0.016239			2608.42	0.132533		1999.92	0.212444		1999.92	0.212803		1999.92	0.214085		1999.92	0.18301		1999.92	0.21243		1999.92	0.205271		1999.92	0.038207		1999.92	0.042287		1999.92	0.036892		1999.92	0.038145		1999.92	0.038216		1999.92	0.038598
2064.76	0.016212			2607.09	0.132533		1997.99	0.21258		1997.99	0.214521		1997.99	0.215396		1997.99	0.179816		1997.99	0.210897		1997.99	0.203892		1997.99	0.038351		1997.99	0.042245		1997.99	0.037075		1997.99	0.037958		1997.99	0.037521		1997.99	0.038355
2062.89	0.016052			2605.76	0.132533		1996.06	0.212682		1996.06	0.216913		1996.06	0.215994		1996.06	0.177885		1996.06	0.209735		1996.06	0.202148		1996.06	0.038496		1996.06	0.042385		1996.06	0.037276		1996.06	0.037965		1996.06	0.03689		1996.06	0.038217
2061.03	0.015918			2604.44	0.132533		1994.14	0.212896		1994.14	0.219518		1994.14	0.216193		1994.14	0.177429		1994.14	0.208058		1994.14	0.200716		1994.14	0.038599		1994.14	0.042532		1994.14	0.037563		1994.14	0.038195		1994.14	0.036384		1994.14	0.038087
2059.17	0.015857			2603.11	0.132533		1992.21	0.213132		1992.21	0.22188		1992.21	0.21625		1992.21	0.17866		1992.21	0.205824		1992.21	0.199461		1992.21	0.038631		1992.21	0.042541		1992.21	0.037816		1992.21	0.038584		1992.21	0.035951		1992.21	0.03797
2057.3	0.015885			2601.78	0.132533		1990.28	0.213223		1990.28	0.22364		1990.28	0.216236		1990.28	0.181556		1990.28	0.203874		1990.28	0.197746		1990.28	0.038592		1990.28	0.042373		1990.28	0.037942		1990.28	0.038886		1990.28	0.035638		1990.28	0.037956
2055.44	0.015757			2600.45	0.132533		1988.35	0.213347		1988.35	0.225209		1988.35	0.216536		1988.35	0.185067		1988.35	0.20222		1988.35	0.195605		1988.35	0.038495		1988.35	0.042084		1988.35	0.038099		1988.35	0.038825		1988.35	0.035438		1988.35	0.037981
2053.58	0.015658			2599.12	0.132533		1986.42	0.213511		1986.42	0.226584		1986.42	0.217128		1986.42	0.187852		1986.42	0.200551		1986.42	0.193763		1986.42	0.038366		1986.42	0.041778		1986.42	0.038344		1986.42	0.038483		1986.42	0.035257		1986.42	0.037894
2051.71	0.016532			2597.79	0.132533		1984.49	0.213581		1984.49	0.227111		1984.49	0.217096		1984.49	0.189841		1984.49	0.19914		1984.49	0.192455		1984.49	0.038207		1984.49	0.041688		1984.49	0.038609		1984.49	0.03815		1984.49	0.035022		1984.49	0.037757
2049.85	0.016775			2596.47	0.132533		1982.56	0.213594		1982.56	0.226869		1982.56	0.21571		1982.56	0.191816		1982.56	0.198091		1982.56	0.190864		1982.56	0.037982		1982.56	0.041792		1982.56	0.038831		1982.56	0.038003		1982.56	0.034703		1982.56	0.03772
2047.99	0.015883			2595.14	0.132533		1980.64	0.213576		1980.64	0.226552		1980.64	0.213484		1980.64	0.19394		1980.64	0.19698		1980.64	0.188476		1980.64	0.037781		1980.64	0.041828		1980.64	0.038954		1980.64	0.038071		1980.64	0.034304		1980.64	0.037781
2046.12	0.015502			2593.81	0.132533		1978.71	0.213536		1978.71	0.226776		1978.71	0.211746		1978.71	0.195727		1978.71	0.195373		1978.71	0.185742		1978.71	0.037684		1978.71	0.041845		1978.71	0.038936		1978.71	0.038247		1978.71	0.03387		1978.71	0.037786
2044.26	0.015274			2592.48	0.132415		1976.78	0.213521		1976.78	0.227739		1976.78	0.211294		1976.78	0.196869		1976.78	0.193777		1976.78	0.183474		1976.78	0.037638		1976.78	0.042004		1976.78	0.038856		1976.78	0.038452		1976.78	0.033575		1976.78	0.037674
2042.4	0.015162			2591.15	0.13212		1974.85	0.213479		1974.85	0.229006		1974.85	0.211756		1974.85	0.197584		1974.85	0.192821		1974.85	0.181894		1974.85	0.037592		1974.85	0.042252		1974.85	0.038935		1974.85	0.038648		1974.85	0.033498		1974.85	0.037562
2040.53	0.015274			2589.82	0.131944		1972.92	0.213287		1972.92	0.230115		1972.92	0.212288		1972.92	0.19848		1972.92	0.192124		1972.92	0.180832		1972.92	0.037529		1972.92	0.04253		1972.92	0.039165		1972.92	0.038651		1972.92	0.033496		1972.92	0.037462
2038.67	0.015345			2588.49	0.131944		1970.99	0.213095		1970.99	0.230918		1970.99	0.212553		1970.99	0.199735		1970.99	0.190772		1970.99	0.180038		1970.99	0.037462		1970.99	0.042803		1970.99	0.039317		1970.99	0.038388		1970.99	0.033447		1970.99	0.037313
2036.8	0.015273			2587.17	0.132061		1969.06	0.213229		1969.06	0.231213		1969.06	0.2127		1969.06	0.200847		1969.06	0.188233		1969.06	0.178907		1969.06	0.037401		1969.06	0.043098		1969.06	0.039379		1969.06	0.038076		1969.06	0.033232		1969.06	0.037179
2034.94	0.015108			2585.84	0.132356		1967.14	0.213531		1967.14	0.230862		1967.14	0.212709		1967.14	0.201269		1967.14	0.184964		1967.14	0.177294		1967.14	0.037343		1967.14	0.043458		1967.14	0.039432		1967.14	0.037907		1967.14	0.032832		1967.14	0.037237
2033.08	0.014663			2584.51	0.132533		1965.21	0.213508		1965.21	0.230213		1965.21	0.21259		1965.21	0.200749		1965.21	0.181614		1965.21	0.17537		1965.21	0.037353		1965.21	0.043732		1965.21	0.039498		1965.21	0.037877		1965.21	0.032423		1965.21	0.037531
2031.21	0.014295			2583.18	0.132533		1963.28	0.213205		1963.28	0.229724		1963.28	0.212611		1963.28	0.199666		1963.28	0.178552		1963.28	0.173385		1963.28	0.03752		1963.28	0.043805		1963.28	0.039739		1963.28	0.037993		1963.28	0.032096		1963.28	0.037789
2029.35	0.014089			2581.85	0.132533		1961.35	0.212861		1961.35	0.229552		1961.35	0.212562		1961.35	0.198169		1961.35	0.176173		1961.35	0.171794		1961.35	0.03778		1961.35	0.043764		1961.35	0.040193		1961.35	0.0383		1961.35	0.031807		1961.35	0.0378
2027.49	0.01414			2580.52	0.132533		1959.42	0.212561		1959.42	0.229695		1959.42	0.212358		1959.42	0.196248		1959.42	0.174895		1959.42	0.170668		1959.42	0.037958		1959.42	0.043717		1959.42	0.040619		1959.42	0.038763		1959.42	0.031616		1959.42	0.037757
2025.62	0.014196			2579.2	0.132533		1957.49	0.212374		1957.49	0.229805		1957.49	0.212833		1957.49	0.194695		1957.49	0.174913		1957.49	0.169317		1957.49	0.038028		1957.49	0.04371		1957.49	0.040904		1957.49	0.039267		1957.49	0.031644		1957.49	0.037878
2023.76	0.014172			2577.87	0.132533		1955.56	0.212075		1955.56	0.229318		1955.56	0.214464		1955.56	0.19414		1955.56	0.176313		1955.56	0.16731		1955.56	0.038067		1955.56	0.043754		1955.56	0.041127		1955.56	0.03963		1955.56	0.031896		1955.56	0.037956
2021.9	0.013898			2576.54	0.132533		1953.64	0.211434		1953.64	0.22815		1953.64	0.216183		1953.64	0.194006		1953.64	0.178976		1953.64	0.165366		1953.64	0.038111		1953.64	0.043882		1953.64	0.041319		1953.64	0.039632		1953.64	0.03225		1953.64	0.037779
2020.03	0.01388			2575.21	0.132533		1951.71	0.210523		1951.71	0.226841		1951.71	0.216356		1951.71	0.193352		1951.71	0.181698		1951.71	0.164188		1951.71	0.03821		1951.71	0.043994		1951.71	0.041433		1951.71	0.039259		1951.71	0.03252		1951.71	0.037428
2018.17	0.013975			2573.88	0.132533		1949.78	0.209503		1949.78	0.225965		1949.78	0.214748		1949.78	0.192233		1949.78	0.183019		1949.78	0.163792		1949.78	0.038394		1949.78	0.043897		1949.78	0.041376		1949.78	0.038882		1949.78	0.032683		1949.78	0.036935
2016.31	0.013822			2572.55	0.132533		1947.85	0.208674		1947.85	0.225348		1947.85	0.212517		1947.85	0.190908		1947.85	0.182676		1947.85	0.163501		1947.85	0.038562		1947.85	0.043669		1947.85	0.041213		1947.85	0.038843		1947.85	0.032874		1947.85	0.036217
2014.44	0.013831			2571.23	0.13265		1945.92	0.2083		1945.92	0.224413		1945.92	0.21071		1945.92	0.189344		1945.92	0.181635		1945.92	0.16283		1945.92	0.038639		1945.92	0.043528		1945.92	0.04115		1945.92	0.038977		1945.92	0.033132		1945.92	0.035352
2012.58	0.014094			2569.9	0.132945		1943.99	0.208021		1943.99	0.222964		1943.99	0.209692		1943.99	0.187502		1943.99	0.180926		1943.99	0.162285		1943.99	0.03864		1943.99	0.043348		1943.99	0.041218		1943.99	0.038973		1943.99	0.033357		1943.99	0.034517
2010.72	0.014215			2568.57	0.133122		1942.06	0.20712		1942.06	0.221105		1942.06	0.209399		1942.06	0.184895		1942.06	0.181011		1942.06	0.162282		1942.06	0.038577		1942.06	0.042864		1942.06	0.041284		1942.06	0.038893		1942.06	0.033505		1942.06	0.033768
2008.85	0.014151			2567.24	0.133122		1940.14	0.205733		1940.14	0.219482		1940.14	0.209423		1940.14	0.181706		1940.14	0.182002		1940.14	0.162413		1940.14	0.038506		1940.14	0.042162		1940.14	0.041326		1940.14	0.038905		1940.14	0.033692		1940.14	0.0331
2006.99	0.013526			2565.91	0.133122		1938.21	0.204434		1938.21	0.218617		1938.21	0.209068		1938.21	0.178944		1938.21	0.183584		1938.21	0.162197		1938.21	0.03847		1938.21	0.041415		1938.21	0.041391		1938.21	0.038891		1938.21	0.033922		1938.21	0.032518
2005.13	0.01308			2564.58	0.133122		1936.28	0.203357		1936.28	0.218227		1936.28	0.207737		1936.28	0.177161		1936.28	0.185379		1936.28	0.161626		1936.28	0.03846		1936.28	0.040753		1936.28	0.041419		1936.28	0.038746		1936.28	0.034081		1936.28	0.032115
2003.26	0.013243			2563.25	0.133122		1934.35	0.202616		1934.35	0.217788		1934.35	0.205722		1934.35	0.176445		1934.35	0.186952		1934.35	0.160566		1934.35	0.038384		1934.35	0.040288		1934.35	0.041335		1934.35	0.038515		1934.35	0.034213		1934.35	0.031922
2001.4	0.013518			2561.93	0.133122		1932.42	0.202283		1932.42	0.217005		1932.42	0.204266		1932.42	0.176881		1932.42	0.187968		1932.42	0.159141		1932.42	0.03818		1932.42	0.039947		1932.42	0.041185		1932.42	0.038206		1932.42	0.034452		1932.42	0.031861
1999.53	0.013741			2560.6	0.133358		1930.49	0.202145		1930.49	0.215922		1930.49	0.204311		1930.49	0.17785		1930.49	0.188323		1930.49	0.157998		1930.49	0.037952		1930.49	0.039708		1930.49	0.041054		1930.49	0.037747		1930.49	0.034711		1930.49	0.031953
1997.67	0.014033			2559.27	0.133949		1928.56	0.202096		1928.56	0.21477		1928.56	0.205726		1928.56	0.178039		1928.56	0.188172		1928.56	0.15755		1928.56	0.037777		1928.56	0.03965		1928.56	0.040917		1928.56	0.037156		1928.56	0.034804		1928.56	0.032224
1995.81	0.01398			2557.94	0.134422		1926.64	0.202298		1926.64	0.213673		1926.64	0.207654		1926.64	0.177504		1926.64	0.187845		1926.64	0.157707		1926.64	0.03762		1926.64	0.039747		1926.64	0.04076		1926.64	0.036549		1926.64	0.034779		1926.64	0.032564
1993.94	0.014055			2556.61	0.134718		1924.71	0.202713		1924.71	0.212357		1924.71	0.209398		1924.71	0.177445		1924.71	0.187393		1924.71	0.158208		1924.71	0.037423		1924.71	0.039784		1924.71	0.040654		1924.71	0.03597		1924.71	0.034825		1924.71	0.032865
1992.08	0.014188			2555.28	0.134896		1922.78	0.202855		1922.78	0.210515		1922.78	0.210702		1922.78	0.178017		1922.78	0.186744		1922.78	0.159197		1922.78	0.03723		1922.78	0.039548		1922.78	0.040604		1922.78	0.035472		1922.78	0.035023		1922.78	0.033074
1990.22	0.014069			2553.96	0.134896		1920.85	0.202556		1920.85	0.208608		1920.85	0.211458		1920.85	0.17825		1920.85	0.185748		1920.85	0.16004		1920.85	0.037169		1920.85	0.039155		1920.85	0.040516		1920.85	0.035193		1920.85	0.03524		1920.85	0.033156
1988.35	0.014077			2552.63	0.135015		1918.92	0.20221		1918.92	0.207226		1918.92	0.211863		1918.92	0.178175		1918.92	0.184334		1918.92	0.160025		1918.92	0.037251		1918.92	0.038791		1918.92	0.040317		1918.92	0.035123		1918.92	0.035418		1918.92	0.033122
1986.49	0.014119			2551.3	0.135311		1916.99	0.20167		1916.99	0.206491		1916.99	0.211991		1916.99	0.178189		1916.99	0.18277		1916.99	0.159848		1916.99	0.037343		1916.99	0.038451		1916.99	0.040022		1916.99	0.035174		1916.99	0.035622		1916.99	0.032976
1984.63	0.014222			2549.97	0.135726		1915.06	0.200912		1915.06	0.206339		1915.06	0.211673		1915.06	0.178089		1915.06	0.181586		1915.06	0.160415		1915.06	0.037348		1915.06	0.038179		1915.06	0.039689		1915.06	0.035286		1915.06	0.035698		1915.06	0.032799
1982.76	0.014542			2548.64	0.13632		1913.14	0.200477		1913.14	0.206444		1913.14	0.211015		1913.14	0.177977		1913.14	0.180881		1913.14	0.161693		1913.14	0.037359		1913.14	0.038053		1913.14	0.039329		1913.14	0.035432		1913.14	0.035496		1913.14	0.032698
1980.9	0.015064			2547.31	0.136915		1911.21	0.200338		1911.21	0.20622		1911.21	0.210428		1911.21	0.177552		1911.21	0.180045		1911.21	0.162874		1911.21	0.037402		1911.21	0.038094		1911.21	0.038954		1911.21	0.035593		1911.21	0.035107		1911.21	0.032666
1979.04	0.014878			2545.99	0.137511		1909.28	0.200006		1909.28	0.205203		1909.28	0.210381		1909.28	0.176197		1909.28	0.178161		1909.28	0.163219		1909.28	0.037382		1909.28	0.038269		1909.28	0.038603		1909.28	0.035704		1909.28	0.034671		1909.28	0.032624
1977.17	0.013592			2544.66	0.137869		1907.35	0.199307		1907.35	0.203575		1907.35	0.210785		1907.35	0.174731		1907.35	0.174808		1907.35	0.162497		1907.35	0.037269		1907.35	0.038456		1907.35	0.038354		1907.35	0.035711		1907.35	0.034227		1907.35	0.032525
1975.31	0.012876			2543.33	0.137869		1905.42	0.198609		1905.42	0.202087		1905.42	0.210716		1905.42	0.17469		1905.42	0.171074		1905.42	0.161176		1905.42	0.037066		1905.42	0.038597		1905.42	0.038288		1905.42	0.035643		1905.42	0.033858		1905.42	0.03251
1973.45	0.012791			2542	0.138107		1903.49	0.198296		1903.49	0.201333		1903.49	0.209036		1903.49	0.175576		1903.49	0.168369		1903.49	0.160042		1903.49	0.03673		1903.49	0.03878		1903.49	0.038329		1903.49	0.035514		1903.49	0.033671		1903.49	0.03263
1971.58	0.012725			2540.67	0.138705		1901.56	0.198357		1901.56	0.201218		1901.56	0.205889		1901.56	0.175595		1901.56	0.166937		1901.56	0.159106		1901.56	0.03627		1901.56	0.039009		1901.56	0.038309		1901.56	0.035306		1901.56	0.033531		1901.56	0.032711
1969.72	0.012826			2539.34	0.139183		1899.64	0.198628		1899.64	0.200996		1899.64	0.203008		1899.64	0.174383		1899.64	0.166036		1899.64	0.157773		1899.64	0.035808		1899.64	0.039177		1899.64	0.038221		1899.64	0.034975		1899.64	0.033181		1899.64	0.03266
1967.86	0.013013			2538.01	0.139482		1897.71	0.199011		1897.71	0.200143		1897.71	0.201756		1897.71	0.172938		1897.71	0.164567		1897.71	0.155972		1897.71	0.035509		1897.71	0.039281		1897.71	0.038201		1897.71	0.034407		1897.71	0.03267		1897.71	0.032513
1965.99	0.012995			2536.69	0.139662		1895.78	0.199331		1895.78	0.198916		1895.78	0.201852		1895.78	0.171763		1895.78	0.162052		1895.78	0.154473		1895.78	0.035471		1895.78	0.039468		1895.78	0.038295		1895.78	0.033588		1895.78	0.032233		1895.78	0.032322
1964.13	0.012935			2535.36	0.139662		1893.85	0.199408		1893.85	0.197973		1893.85	0.202291		1893.85	0.170356		1893.85	0.159307		1893.85	0.15361		1893.85	0.035521		1893.85	0.039838		1893.85	0.038408		1893.85	0.032791		1893.85	0.031887		1893.85	0.032073
1962.26	0.012771			2534.03	0.139542		1891.92	0.19945		1891.92	0.197747		1891.92	0.202887		1891.92	0.168498		1891.92	0.157435		1891.92	0.153042		1891.92	0.03542		1891.92	0.040308		1891.92	0.038415		1891.92	0.032314		1891.92	0.031531		1891.92	0.031779
1960.4	0.012491			2532.7	0.139243		1889.99	0.199575		1889.99	0.197852		1889.99	0.203512		1889.99	0.166219		1889.99	0.156606		1889.99	0.152532		1889.99	0.035203		1889.99	0.040715		1889.99	0.038284		1889.99	0.032239		1889.99	0.031129		1889.99	0.031499
1958.54	0.012225			2531.37	0.138824		1888.06	0.199605		1888.06	0.197518		1888.06	0.203459		1888.06	0.163802		1888.06	0.156645		1888.06	0.151926		1888.06	0.035049		1888.06	0.040842		1888.06	0.038082		1888.06	0.032508		1888.06	0.030698		1888.06	0.031223
1956.67	0.012453			2530.04	0.138227		1886.14	0.199558		1886.14	0.196706		1886.14	0.203024		1886.14	0.161785		1886.14	0.15703		1886.14	0.151157		1886.14	0.034978		1886.14	0.040664		1886.14	0.037871		1886.14	0.032889		1886.14	0.030237		1886.14	0.030896
1954.81	0.012858			2528.72	0.137749		1884.21	0.199347		1884.21	0.195657		1884.21	0.203347		1884.21	0.159916		1884.21	0.157152		1884.21	0.150359		1884.21	0.034812		1884.21	0.040368		1884.21	0.037656		1884.21	0.033105		1884.21	0.029738		1884.21	0.030475
1952.95	0.012967			2527.39	0.137451		1882.28	0.198899		1882.28	0.194472		1882.28	0.204826		1882.28	0.158189		1882.28	0.157113		1882.28	0.149968		1882.28	0.034481		1882.28	0.040095		1882.28	0.037448		1882.28	0.033064		1882.28	0.029286		1882.28	0.030033
1951.08	0.012897			2526.06	0.136915		1880.35	0.198365		1880.35	0.193319		1880.35	0.206387		1880.35	0.15719		1880.35	0.157003		1880.35	0.149842		1880.35	0.034074		1880.35	0.039916		1880.35	0.037246		1880.35	0.032859		1880.35	0.028892		1880.35	0.029687
1949.22	0.012819			2524.73	0.136023		1878.42	0.197799		1878.42	0.192539		1878.42	0.206859		1878.42	0.157247		1878.42	0.156704		1878.42	0.149447		1878.42	0.033627		1878.42	0.039852		1878.42	0.037029		1878.42	0.032613		1878.42	0.028494		1878.42	0.029447
1947.36	0.012895			2523.4	0.135252		1876.49	0.197221		1876.49	0.192578		1876.49	0.206395		1876.49	0.157893		1876.49	0.156361		1876.49	0.148779		1876.49	0.033188		1876.49	0.039756		1876.49	0.036753		1876.49	0.032442		1876.49	0.028106		1876.49	0.029214
1945.49	0.013142			2522.07	0.134659		1874.56	0.19681		1874.56	0.193364		1874.56	0.205787		1874.56	0.158475		1874.56	0.156261		1874.56	0.148163		1874.56	0.032866		1874.56	0.03952		1874.56	0.036445		1874.56	0.032351		1874.56	0.027775		1874.56	0.028914
1943.63	0.013418			2520.75	0.134067		1872.64	0.19704		1872.64	0.194291		1872.64	0.205551		1872.64	0.158895		1872.64	0.156496		1872.64	0.147542		1872.64	0.032665		1872.64	0.039282		1872.64	0.036221		1872.64	0.032223		1872.64	0.027534		1872.64	0.028616
1941.77	0.013047			2519.42	0.133476		1870.71	0.198161		1870.71	0.195082		1870.71	0.20584		1870.71	0.159305		1870.71	0.156835		1870.71	0.14647		1870.71	0.032462		1870.71	0.039047		1870.71	0.036127		1870.71	0.03198		1870.71	0.027323		1870.71	0.028441
1939.9	0.01278			2518.09	0.132886		1868.78	0.199069		1868.78	0.195521		1868.78	0.205881		1868.78	0.159826		1868.78	0.157267		1868.78	0.145047		1868.78	0.032241		1868.78	0.038537		1868.78	0.036074		1868.78	0.03155		1868.78	0.026984		1868.78	0.028454
1938.04	0.012896			2516.76	0.132297		1866.85	0.19853		1866.85	0.195229		1866.85	0.204088		1866.85	0.160104		1866.85	0.157852		1866.85	0.143708		1866.85	0.032157		1866.85	0.037802		1866.85	0.035917		1866.85	0.030929		1866.85	0.026452		1866.85	0.028468
1936.18	0.012959			2515.43	0.131591		1864.92	0.197849		1864.92	0.194718		1864.92	0.200993		1864.92	0.160027		1864.92	0.158372		1864.92	0.142551		1864.92	0.032172		1864.92	0.03716		1864.92	0.035736		1864.92	0.030403		1864.92	0.025885		1864.92	0.028347
1934.31	0.012986			2514.1	0.13071		1862.99	0.197981		1862.99	0.194415		1862.99	0.198129		1862.99	0.159645		1862.99	0.158616		1862.99	0.141418		1862.99	0.032161		1862.99	0.036585		1862.99	0.035691		1862.99	0.03017		1862.99	0.025409		1862.99	0.028154
1932.45	0.012883			2512.77	0.129245		1861.06	0.198533		1861.06	0.194246		1861.06	0.196249		1861.06	0.158835		1861.06	0.158602		1861.06	0.140049		1861.06	0.032094		1861.06	0.036002		1861.06	0.035755		1861.06	0.030178		1861.06	0.025166		1861.06	0.027891
1930.59	0.012898			2511.45	0.126912		1859.14	0.199022		1859.14	0.194034		1859.14	0.195282		1859.14	0.157685		1859.14	0.158204		1859.14	0.138202		1859.14	0.031924		1859.14	0.035449		1859.14	0.035796		1859.14	0.030291		1859.14	0.025251		1859.14	0.027587
1928.72	0.012854			2510.12	0.125518		1857.21	0.19928		1857.21	0.193554		1857.21	0.194765		1857.21	0.156234		1857.21	0.157142		1857.21	0.136015		1857.21	0.031593		1857.21	0.035032		1857.21	0.035748		1857.21	0.030447		1857.21	0.025469		1857.21	0.027344
1926.86	0.012866			2508.79	0.125518		1855.28	0.199476		1855.28	0.192805		1855.28	0.194621		1855.28	0.154911		1855.28	0.156023		1855.28	0.134292		1855.28	0.031178		1855.28	0.034881		1855.28	0.035616		1855.28	0.030556		1855.28	0.025531		1855.28	0.027192
1924.99	0.013071			2507.46	0.12517		1853.35	0.199813		1853.35	0.192089		1853.35	0.194823		1853.35	0.154362		1853.35	0.155649		1853.35	0.133257		1853.35	0.030789		1853.35	0.03498		1853.35	0.035449		1853.35	0.030433		1853.35	0.025438		1853.35	0.027057
1923.13	0.013086			2506.13	0.124302		1851.42	0.200357		1851.42	0.191709		1851.42	0.195185		1851.42	0.154673		1851.42	0.156091		1851.42	0.132224		1851.42	0.030421		1851.42	0.035158		1851.42	0.035354		1851.42	0.030069		1851.42	0.025363		1851.42	0.026939
1921.27	0.013034			2504.8	0.123551		1849.49	0.201076		1849.49	0.191607		1849.49	0.195781		1849.49	0.155216		1849.49	0.156853		1849.49	0.130547		1849.49	0.030004		1849.49	0.035322		1849.49	0.035403		1849.49	0.02969		1849.49	0.025345		1849.49	0.026876
1919.4	0.013709			2503.48	0.122974		1847.56	0.201828		1847.56	0.191541		1847.56	0.196713		1847.56	0.155084		1847.56	0.157162		1847.56	0.128345		1847.56	0.029556		1847.56	0.035469		1847.56	0.035534		1847.56	0.029506		1847.56	0.025395		1847.56	0.026813
1917.54	0.013401			2502.15	0.122629		1845.64	0.202389		1845.64	0.191476		1845.64	0.197856		1845.64	0.153638		1845.64	0.156046		1845.64	0.126071		1845.64	0.029202		1845.64	0.035596		1845.64	0.035604		1845.64	0.029648		1845.64	0.025659		1845.64	0.026713
1915.68	0.012845			2500.82	0.122629		1843.71	0.201973		1843.71	0.191563		1843.71	0.198758		1843.71	0.15094		1843.71	0.153024		1843.71	0.124114		1843.71	0.029084		1843.71	0.035649		1843.71	0.035516		1843.71	0.030073		1843.71	0.026201		1843.71	0.026654
1913.81	0.012929			2499.49	0.122398		1841.78	0.200551		1841.78	0.191684		1841.78	0.198906		1841.78	0.148235		1841.78	0.149535		1841.78	0.122871		1841.78	0.029141		1841.78	0.035574		1841.78	0.035364		1841.78	0.030359		1841.78	0.026749		1841.78	0.026662
1911.95	0.013084			2498.16	0.121823		1839.85	0.199313		1839.85	0.191534		1839.85	0.198508		1839.85	0.145773		1839.85	0.146084		1839.85	0.121822		1839.85	0.029224		1839.85	0.035482		1839.85	0.035287		1839.85	0.030288		1839.85	0.027187		1839.85	0.026619
1910.09	0.013202			2496.83	0.121478		1837.92	0.198725		1837.92	0.191146		1837.92	0.197715		1837.92	0.143168		1837.92	0.142348		1837.92	0.120608		1837.92	0.02937		1837.92	0.035511		1837.92	0.035271		1837.92	0.029932		1837.92	0.02755		1837.92	0.026477
1908.22	0.013045			2495.51	0.121478		1835.99	0.198656		1835.99	0.190879		1835.99	0.196367		1835.99	0.140597		1835.99	0.138936		1835.99	0.119137		1835.99	0.029545		1835.99	0.035729		1835.99	0.035216		1835.99	0.02948		1835.99	0.027759		1835.99	0.026234
1906.36	0.012911			2494.18	0.121478		1834.06	0.198978		1834.06	0.191227		1834.06	0.194788		1834.06	0.138488		1834.06	0.13643		1834.06	0.117516		1834.06	0.029585		1834.06	0.036046		1834.06	0.035118		1834.06	0.029139		1834.06	0.027836		1834.06	0.025908
1904.5	0.01297			2492.85	0.121478		1832.14	0.199734		1832.14	0.192317		1832.14	0.193653		1832.14	0.137275		1832.14	0.13423		1832.14	0.116149		1832.14	0.029455		1832.14	0.036249		1832.14	0.035072		1832.14	0.028893		1832.14	0.027852		1832.14	0.025528
1902.63	0.013014			2491.52	0.121478		1830.21	0.200525		1830.21	0.193707		1830.21	0.193015		1830.21	0.137192		1830.21	0.130937		1830.21	0.115418		1830.21	0.029315		1830.21	0.036193		1830.21	0.035078		1830.21	0.028602		1830.21	0.027764		1830.21	0.025074
1900.77	0.012907			2490.19	0.121478		1828.28	0.200742		1828.28	0.19469		1828.28	0.192624		1828.28	0.137516		1828.28	0.126871		1828.28	0.115434		1828.28	0.029319		1828.28	0.035989		1828.28	0.035034		1828.28	0.028267		1828.28	0.027544		1828.28	0.024634
1898.91	0.012898			2488.86	0.121478		1826.35	0.200582		1826.35	0.195443		1826.35	0.192646		1826.35	0.137269		1826.35	0.123038		1826.35	0.115476		1826.35	0.02936		1826.35	0.03576		1826.35	0.034904		1826.35	0.027971		1826.35	0.02723		1826.35	0.024236
1897.04	0.013034			2487.54	0.121478		1824.42	0.199935		1824.42	0.196523		1824.42	0.193204		1824.42	0.136813		1824.42	0.119226		1824.42	0.11528		1824.42	0.029366		1824.42	0.035417		1824.42	0.034707		1824.42	0.027778		1824.42	0.026881		1824.42	0.023759
1895.18	0.013015			2486.21	0.121478		1822.49	0.198804		1822.49	0.197739		1822.49	0.194038		1822.49	0.136457		1822.49	0.1158		1822.49	0.114842		1822.49	0.029376		1822.49	0.034936		1822.49	0.034557		1822.49	0.027787		1822.49	0.026592		1822.49	0.023245
1893.32	0.01283			2484.88	0.121478		1820.56	0.197875		1820.56	0.198954		1820.56	0.19482		1820.56	0.135993		1820.56	0.112915		1820.56	0.114202		1820.56	0.029361		1820.56	0.034345		1820.56	0.03459		1820.56	0.027934		1820.56	0.026323		1820.56	0.022727
1891.45	0.013247			2483.55	0.121708		1818.64	0.197226		1818.64	0.200265		1818.64	0.195073		1818.64	0.135397		1818.64	0.110415		1818.64	0.113618		1818.64	0.029279		1818.64	0.033679		1818.64	0.034781		1818.64	0.028031		1818.64	0.025928		1818.64	0.022114
1889.59	0.013216			2482.22	0.122283		1816.71	0.196621		1816.71	0.201335		1816.71	0.19433		1816.71	0.13458		1816.71	0.108245		1816.71	0.112862		1816.71	0.029106		1816.71	0.03306		1816.71	0.035036		1816.71	0.027923		1816.71	0.025355		1816.71	0.021461
1887.72	0.012702			2480.89	0.122629		1814.78	0.196345		1814.78	0.201892		1814.78	0.192984		1814.78	0.133296		1814.78	0.106653		1814.78	0.111504		1814.78	0.02883		1814.78	0.032567		1814.78	0.035279		1814.78	0.02768		1814.78	0.024667		1814.78	0.020963
1885.86	0.012772			2479.56	0.122629		1812.85	0.196588		1812.85	0.202031		1812.85	0.191815		1812.85	0.131037		1812.85	0.106094		1812.85	0.109275		1812.85	0.028441		1812.85	0.032125		1812.85	0.035427		1812.85	0.027517		1812.85	0.023864		1812.85	0.020594
1884	0.012756			2478.24	0.122398		1810.92	0.196657		1810.92	0.201695		1810.92	0.19104		1810.92	0.1274		1810.92	0.106871		1810.92	0.106105		1810.92	0.028024		1810.92	0.031645		1810.92	0.035462		1810.92	0.02748		1810.92	0.022929		1810.92	0.02027
1882.13	0.012758			2476.91	0.121823		1808.99	0.195712		1808.99	0.200722		1808.99	0.19032		1808.99	0.122973		1808.99	0.108605		1808.99	0.10238		1808.99	0.027761		1808.99	0.031109		1808.99	0.035449		1808.99	0.027341		1808.99	0.021923		1808.99	0.020024
1880.27	0.012773			2475.58	0.121478		1807.06	0.194078		1807.06	0.199196		1807.06	0.189344		1807.06	0.118442		1807.06	0.110139		1807.06	0.098483		1807.06	0.027682		1807.06	0.030561		1807.06	0.035384		1807.06	0.026885		1807.06	0.020883		1807.06	0.019742
1878.41	0.012669			2474.25	0.121478		1805.14	0.192464		1805.14	0.197333		1805.14	0.188173		1805.14	0.113737		1805.14	0.110038		1805.14	0.09449		1805.14	0.02764		1805.14	0.030125		1805.14	0.035204		1805.14	0.026117		1805.14	0.019926		1805.14	0.019221
1876.54	0.01259			2472.92	0.121363		1803.21	0.191071		1803.21	0.195376		1803.21	0.18715		1803.21	0.10938		1803.21	0.107707		1803.21	0.091196		1803.21	0.02753		1803.21	0.02994		1803.21	0.034869		1803.21	0.025251		1803.21	0.019335		1803.21	0.018533
1874.68	0.012574			2471.59	0.121076		1801.28	0.189882		1801.28	0.193802		1801.28	0.186932		1801.28	0.108101		1801.28	0.105698		1801.28	0.091722		1801.28	0.027484		1801.28	0.030146		1801.28	0.034519		1801.28	0.024871		1801.28	0.019565		1801.28	0.018384
1872.82	0.012785			2470.27	0.120904		1799.35	0.189323		1799.35	0.193613		1799.35	0.188223		1799.35	0.112795		1799.35	0.108312		1799.35	0.098579		1799.35	0.027766		1799.35	0.030841		1799.35	0.034488		1799.35	0.025512		1799.35	0.020795		1799.35	0.019557
1870.95	0.013636			2468.94	0.120904		1797.42	0.189799		1797.42	0.194898		1797.42	0.190586		1797.42	0.121132		1797.42	0.115139		1797.42	0.108278		1797.42	0.028256		1797.42	0.031761		1797.42	0.034786		1797.42	0.026696		1797.42	0.022403		1797.42	0.021491
1869.09	0.013616			2467.61	0.120904		1795.49	0.191069		1795.49	0.1967		1795.49	0.193133		1795.49	0.129428		1795.49	0.122915		1795.49	0.117086		1795.49	0.028686		1795.49	0.032625		1795.49	0.035184		1795.49	0.027827		1795.49	0.023857		1795.49	0.023328
1867.23	0.012635			2466.28	0.120904		1793.56	0.193116		1793.56	0.198858		1793.56	0.196071		1793.56	0.1382		1793.56	0.131429		1793.56	0.125909		1793.56	0.029062		1793.56	0.033517		1793.56	0.035678		1793.56	0.029063		1793.56	0.025298		1793.56	0.025276
1865.36	0.012433			2464.95	0.120904		1791.64	0.195212		1791.64	0.200967		1791.64	0.198821		1791.64	0.147221		1791.64	0.139318		1791.64	0.133825		1791.64	0.029349		1791.64	0.03422		1791.64	0.036222		1791.64	0.030356		1791.64	0.026777		1791.64	0.027233
1863.5	0.012547			2463.62	0.120904		1789.71	0.195479		1789.71	0.201421		1789.71	0.199172		1789.71	0.15098		1789.71	0.140623		1789.71	0.135361		1789.71	0.029302		1789.71	0.034054		1789.71	0.036486		1789.71	0.030852		1789.71	0.027503		1789.71	0.027755
1861.64	0.012638			2462.3	0.121019		1787.78	0.194515		1787.78	0.200497		1787.78	0.197727		1787.78	0.149461		1787.78	0.136165		1787.78	0.132123		1787.78	0.028997		1787.78	0.033306		1787.78	0.03647		1787.78	0.03059		1787.78	0.02736		1787.78	0.027014
1859.77	0.012555			2460.97	0.121306		1785.85	0.193377		1785.85	0.19899		1785.85	0.195836		1785.85	0.145429		1785.85	0.129928		1785.85	0.12775		1785.85	0.028633		1785.85	0.032588		1785.85	0.036283		1785.85	0.030078		1785.85	0.026694		1785.85	0.025931
1857.91	0.01253			2459.64	0.121708		1783.92	0.192398		1783.92	0.197142		1783.92	0.194152		1783.92	0.140491		1783.92	0.124947		1783.92	0.123661		1783.92	0.028342		1783.92	0.032205		1783.92	0.035977		1783.92	0.029676		1783.92	0.025796		1783.92	0.024971
1856.05	0.012461			2458.31	0.122283		1781.99	0.191654		1781.99	0.194869		1781.99	0.192897		1781.99	0.135632		1781.99	0.122613		1781.99	0.119957		1781.99	0.02812		1781.99	0.032011		1781.99	0.035676		1781.99	0.029506		1781.99	0.024919		1781.99	0.024242
1854.18	0.01246			2456.98	0.122629		1780.06	0.19062		1780.06	0.192202		1780.06	0.192037		1780.06	0.13122		1780.06	0.122391		1780.06	0.116459		1780.06	0.027857		1780.06	0.031857		1780.06	0.035434		1780.06	0.029429		1780.06	0.024053		1780.06	0.023634
1852.32	0.012387			2455.65	0.122629		1778.14	0.189241		1778.14	0.190074		1778.14	0.191709		1778.14	0.127977		1778.14	0.123162		1778.14	0.1136		1778.14	0.027504		1778.14	0.031822		1778.14	0.035272		1778.14	0.029332		1778.14	0.023204		1778.14	0.023119
1850.45	0.012528			2454.32	0.122744		1776.21	0.188375		1776.21	0.188965		1776.21	0.191741		1776.21	0.12569		1776.21	0.123972		1776.21	0.111271		1776.21	0.027153		1776.21	0.031862		1776.21	0.035173		1776.21	0.029198		1776.21	0.022463		1776.21	0.02272
1848.59	0.012715			2453	0.123032		1774.28	0.188245		1774.28	0.188426		1774.28	0.191675		1774.28	0.123447		1774.28	0.124683		1774.28	0.108753		1774.28	0.026902		1774.28	0.031889		1774.28	0.035082		1774.28	0.029023		1774.28	0.021785		1774.28	0.022377
1846.73	0.013499			2451.67	0.123205		1772.35	0.187635		1772.35	0.187689		1772.35	0.190874		1772.35	0.121116		1772.35	0.125573		1772.35	0.105882		1772.35	0.026733		1772.35	0.031878		1772.35	0.034974		1772.35	0.028739		1772.35	0.020956		1772.35	0.021835
1844.86	0.013888			2450.34	0.123205		1770.42	0.185774		1770.42	0.186353		1770.42	0.189424		1770.42	0.11948		1770.42	0.126252		1770.42	0.103725		1770.42	0.026631		1770.42	0.031879		1770.42	0.034806		1770.42	0.028264		1770.42	0.020108		1770.42	0.021027
1843	0.012103			2449.01	0.123205		1768.49	0.183808		1768.49	0.185039		1768.49	0.188219		1768.49	0.118225		1768.49	0.1261		1768.49	0.102161		1768.49	0.026646		1768.49	0.031917		1768.49	0.034555		1768.49	0.027641		1768.49	0.019511		1768.49	0.020269
1841.14	0.011926			2447.68	0.123205		1766.57	0.182202		1766.57	0.184202		1766.57	0.187236		1766.57	0.116875		1766.57	0.125164		1766.57	0.100551		1766.57	0.026712		1766.57	0.031851		1766.57	0.034295		1766.57	0.026935		1766.57	0.019093		1766.57	0.019685
1839.27	0.012475			2446.35	0.12309		1764.64	0.181394		1764.64	0.183911		1764.64	0.186291		1764.64	0.115681		1764.64	0.123667		1764.64	0.098982		1764.64	0.026747		1764.64	0.031701		1764.64	0.034123		1764.64	0.026259		1764.64	0.018827		1764.64	0.019303
1837.41	0.012502			2445.03	0.122801		1762.71	0.181313		1762.71	0.183838		1762.71	0.185114		1762.71	0.114438		1762.71	0.121517		1762.71	0.097248		1762.71	0.026784		1762.71	0.031574		1762.71	0.034019		1762.71	0.025663		1762.71	0.018666		1762.71	0.01902
1835.55	0.012339			2443.7	0.122629		1760.78	0.181056		1760.78	0.183699		1760.78	0.183657		1760.78	0.11304		1760.78	0.119187		1760.78	0.095509		1760.78	0.026909		1760.78	0.0314		1760.78	0.033946		1760.78	0.025207		1760.78	0.018547		1760.78	0.018739
1833.68	0.01257			2442.37	0.122629		1758.85	0.18061		1758.85	0.183626		1758.85	0.182673		1758.85	0.11187		1758.85	0.117263		1758.85	0.094039		1758.85	0.027061		1758.85	0.031188		1758.85	0.033939		1758.85	0.024865		1758.85	0.018422		1758.85	0.018505
1831.82	0.013514			2441.04	0.122629		1756.92	0.180333		1756.92	0.183407		1756.92	0.182168		1756.92	0.110879		1756.92	0.114981		1756.92	0.092271		1756.92	0.027116		1756.92	0.030985		1756.92	0.033966		1756.92	0.02448		1756.92	0.018308		1756.92	0.018278
1829.96	0.013293			2439.71	0.122629		1754.99	0.180176		1754.99	0.182831		1754.99	0.181735		1754.99	0.110145		1754.99	0.112352		1754.99	0.090266		1754.99	0.027079		1754.99	0.030757		1754.99	0.033953		1754.99	0.024106		1754.99	0.018262		1754.99	0.018006
1828.09	0.01254			2438.38	0.122629		1753.07	0.18053		1753.07	0.182271		1753.07	0.18152		1753.07	0.109514		1753.07	0.109702		1753.07	0.088227		1753.07	0.026977		1753.07	0.03053		1753.07	0.033929		1753.07	0.023889		1753.07	0.018249		1753.07	0.017719
1826.23	0.01326			2437.06	0.122629		1751.14	0.181587		1751.14	0.181913		1751.14	0.181666		1751.14	0.10857		1751.14	0.106621		1751.14	0.085888		1751.14	0.026757		1751.14	0.030291		1751.14	0.033986		1751.14	0.02388		1751.14	0.018251		1751.14	0.017444
1824.37	0.012744			2435.73	0.122629		1749.21	0.182418		1749.21	0.181292		1749.21	0.181832		1749.21	0.107301		1749.21	0.103171		1749.21	0.083435		1749.21	0.026511		1749.21	0.029959		1749.21	0.034096		1749.21	0.023986		1749.21	0.01833		1749.21	0.017169
1822.5	0.012459			2434.4	0.122629		1747.28	0.182418		1747.28	0.179936		1747.28	0.1817		1747.28	0.106085		1747.28	0.099963		1747.28	0.081293		1747.28	0.026332		1747.28	0.029585		1747.28	0.03406		1747.28	0.024001		1747.28	0.01845		1747.28	0.016811
1820.64	0.012643			2433.07	0.122744		1745.35	0.182289		1745.35	0.178266		1745.35	0.181481		1745.35	0.104981		1745.35	0.097036		1745.35	0.079459		1745.35	0.026137		1745.35	0.029292		1745.35	0.033897		1745.35	0.023976		1745.35	0.018466		1745.35	0.016449
1818.78	0.012573			2431.74	0.123032		1743.42	0.182238		1743.42	0.176796		1743.42	0.181299		1743.42	0.103664		1743.42	0.094125		1743.42	0.077797		1743.42	0.025924		1743.42	0.029075		1743.42	0.033732		1743.42	0.023973		1743.42	0.018374		1743.42	0.016241
1816.91	0.012251			2430.41	0.123205		1741.49	0.182144		1741.49	0.175738		1741.49	0.181078		1741.49	0.101821		1741.49	0.091188		1741.49	0.076252		1741.49	0.025719		1741.49	0.02889		1741.49	0.033578		1741.49	0.023845		1741.49	0.018322		1741.49	0.016147
1815.05	0.012371			2429.08	0.123205		1739.57	0.182084		1739.57	0.175189		1739.57	0.180893		1739.57	0.09972		1739.57	0.088382		1739.57	0.074747		1739.57	0.025539		1739.57	0.028699		1739.57	0.033372		1739.57	0.023549		1739.57	0.018366		1739.57	0.015991
1813.18	0.012968			2427.76	0.123205		1737.64	0.182416		1737.64	0.175251		1737.64	0.18122		1737.64	0.098418		1737.64	0.086245		1737.64	0.073432		1737.64	0.025437		1737.64	0.028576		1737.64	0.03319		1737.64	0.023374		1737.64	0.018443		1737.64	0.015805
1811.32	0.013204			2426.43	0.123205		1735.71	0.183332		1735.71	0.175703		1735.71	0.182359		1735.71	0.097938		1735.71	0.084074		1735.71	0.071971		1735.71	0.025351		1735.71	0.028594		1735.71	0.033097		1735.71	0.023403		1735.71	0.018433		1735.71	0.015578
1809.46	0.012915			2425.1	0.123205		1733.78	0.183591		1733.78	0.175544		1733.78	0.183166		1733.78	0.097523		1733.78	0.080605		1733.78	0.070113		1733.78	0.025036		1733.78	0.028488		1733.78	0.032932		1733.78	0.023313		1733.78	0.018207		1733.78	0.015113
1807.59	0.012899			2423.77	0.123205		1731.85	0.182207		1731.85	0.174432		1731.85	0.182203		1731.85	0.096964		1731.85	0.077686		1731.85	0.068963		1731.85	0.024514		1731.85	0.028105		1731.85	0.032634		1731.85	0.022949		1731.85	0.017951		1731.85	0.014652
1805.73	0.013053			2422.44	0.123205		1729.92	0.180692		1729.92	0.173198		1729.92	0.180823		1729.92	0.096288		1729.92	0.07558		1729.92	0.068011		1729.92	0.024029		1729.92	0.027735		1729.92	0.032296		1729.92	0.022609		1729.92	0.017745		1729.92	0.014313
1803.87	0.013567			2421.11	0.123205		1727.99	0.179505		1727.99	0.171925		1727.99	0.179593		1727.99	0.095635		1727.99	0.073306		1727.99	0.066714		1727.99	0.023639		1727.99	0.027398		1727.99	0.031946		1727.99	0.022396		1727.99	0.017569		1727.99	0.013961
1802	0.013978			2419.79	0.12309		1726.07	0.178869		1726.07	0.171065		1726.07	0.178608		1726.07	0.095038		1726.07	0.071216		1726.07	0.065166		1726.07	0.023324		1726.07	0.027137		1726.07	0.03165		1726.07	0.022249		1726.07	0.017412		1726.07	0.013621
1800.14	0.01358			2418.46	0.122801		1724.14	0.178756		1724.14	0.170827		1724.14	0.177878		1724.14	0.094212		1724.14	0.069596		1724.14	0.063414		1724.14	0.022961		1724.14	0.027046		1724.14	0.031395		1724.14	0.022073		1724.14	0.01717		1724.14	0.01334
1798.28	0.013182			2417.13	0.122456		1722.21	0.178875		1722.21	0.170886		1722.21	0.177325		1722.21	0.093004		1722.21	0.068329		1722.21	0.061591		1722.21	0.022573		1722.21	0.027099		1722.21	0.031219		1722.21	0.021916		1722.21	0.016829		1722.21	0.013129
1796.41	0.013535			2415.8	0.121881		1720.28	0.179495		1720.28	0.171137		1720.28	0.177097		1720.28	0.091421		1720.28	0.066913		1720.28	0.059494		1720.28	0.022193		1720.28	0.027154		1720.28	0.031121		1720.28	0.021864		1720.28	0.016406		1720.28	0.012919
1794.55	0.01464			2414.47	0.121363		1718.35	0.181148		1718.35	0.171988		1718.35	0.177298		1718.35	0.088957		1718.35	0.064616		1718.35	0.056728		1718.35	0.021651		1718.35	0.027176		1718.35	0.030937		1718.35	0.021858		1718.35	0.01583		1718.35	0.012639
1792.69	0.01475			2413.14	0.121076		1716.42	0.182223		1716.42	0.173203		1716.42	0.177293		1716.42	0.085555		1716.42	0.061675		1716.42	0.054066		1716.42	0.020891		1716.42	0.027209		1716.42	0.030566		1716.42	0.021669		1716.42	0.01513		1716.42	0.012307
1790.82	0.013026			2411.82	0.120789		1714.49	0.181204		1714.49	0.173565		1714.49	0.17661		1714.49	0.083137		1714.49	0.059822		1714.49	0.05286		1714.49	0.02035		1714.49	0.027226		1714.49	0.030211		1714.49	0.021422		1714.49	0.014595		1714.49	0.012076
1788.96	0.012935			2410.49	0.120503		1712.57	0.180197		1712.57	0.173653		1712.57	0.175926		1712.57	0.081283		1712.57	0.058348		1712.57	0.051908		1712.57	0.019997		1712.57	0.02721		1712.57	0.030047		1712.57	0.021257		1712.57	0.014204		1712.57	0.011882
1787.1	0.013675			2409.16	0.120331		1710.64	0.179992		1710.64	0.174148		1710.64	0.175702		1710.64	0.079326		1710.64	0.056859		1710.64	0.050785		1710.64	0.019642		1710.64	0.027253		1710.64	0.03016		1710.64	0.021075		1710.64	0.013869		1710.64	0.011742
1785.23	0.013834			2407.83	0.120331		1708.71	0.18042		1708.71	0.174981		1708.71	0.176062		1708.71	0.077278		1708.71	0.055247		1708.71	0.049604		1708.71	0.019265		1708.71	0.027428		1708.71	0.030439		1708.71	0.02083		1708.71	0.013573		1708.71	0.011658
1783.37	0.013495			2406.5	0.120331		1706.78	0.181293		1706.78	0.176145		1706.78	0.176768		1706.78	0.075002		1706.78	0.053278		1706.78	0.048296		1706.78	0.018861		1706.78	0.027725		1706.78	0.030748		1706.78	0.020493		1706.78	0.013312		1706.78	0.011477
1781.51	0.013886			2405.17	0.120331		1704.85	0.182092		1704.85	0.177522		1704.85	0.177359		1704.85	0.072788		1704.85	0.051666		1704.85	0.047228		1704.85	0.01849		1704.85	0.028066		1704.85	0.031116		1704.85	0.020119		1704.85	0.013145		1704.85	0.01115
1779.64	0.013403			2403.84	0.120331		1702.92	0.182617		1702.92	0.17877		1702.92	0.177799		1702.92	0.070827		1702.92	0.050663		1702.92	0.04611		1702.92	0.018244		1702.92	0.028308		1702.92	0.031527		1702.92	0.019794		1702.92	0.013053		1702.92	0.010849
1777.78	0.013382			2402.52	0.120331		1700.99	0.183237		1700.99	0.180298		1700.99	0.177964		1700.99	0.068735		1700.99	0.049841		1700.99	0.044753		1700.99	0.018101		1700.99	0.028379		1700.99	0.031946		1700.99	0.019237		1700.99	0.013055		1700.99	0.010649
1775.91	0.01404			2401.19	0.120445		1699.07	0.183262		1699.07	0.18145		1699.07	0.176676		1699.07	0.06677		1699.07	0.049052		1699.07	0.043544		1699.07	0.017866		1699.07	0.028088		1699.07	0.032062		1699.07	0.018228		1699.07	0.013057		1699.07	0.010303
1774.05	0.01546			2399.86	0.120732		1697.14	0.182245		1697.14	0.181095		1697.14	0.174127		1697.14	0.065529		1697.14	0.048956		1697.14	0.042633		1697.14	0.017444		1697.14	0.027569		1697.14	0.031787		1697.14	0.017406		1697.14	0.012788		1697.14	0.00977
1772.19	0.014475			2398.53	0.120904		1695.21	0.181061		1695.21	0.179902		1695.21	0.171232		1695.21	0.064034		1695.21	0.049415		1695.21	0.041792		1695.21	0.017044		1695.21	0.027073		1695.21	0.031415		1695.21	0.016794		1695.21	0.01238		1695.21	0.009264
1770.32	0.013339			2397.2	0.120904		1693.28	0.180784		1693.28	0.179093		1693.28	0.169299		1693.28	0.062652		1693.28	0.049945		1693.28	0.041252		1693.28	0.016835		1693.28	0.02671		1693.28	0.031163		1693.28	0.016329		1693.28	0.012136		1693.28	0.008916
1768.46	0.013825			2395.87	0.120904		1691.35	0.181509		1691.35	0.179041		1691.35	0.168462		1691.35	0.061446		1691.35	0.050493		1691.35	0.040675		1691.35	0.016683		1691.35	0.026424		1691.35	0.031074		1691.35	0.016002		1691.35	0.012029		1691.35	0.008672
1766.6	0.013055			2394.55	0.120904		1689.42	0.182653		1689.42	0.179163		1689.42	0.167954		1689.42	0.059677		1689.42	0.050968		1689.42	0.039433		1689.42	0.016401		1689.42	0.026103		1689.42	0.031039		1689.42	0.015691		1689.42	0.011915		1689.42	0.008441
1764.73	0.013827			2393.22	0.120904		1687.49	0.183848		1687.49	0.17911		1687.49	0.16769		1687.49	0.057869		1687.49	0.051432		1687.49	0.038019		1687.49	0.016075		1687.49	0.025841		1687.49	0.031053		1687.49	0.015473		1687.49	0.011803		1687.49	0.008281
1762.87	0.014743			2391.89	0.120904		1685.57	0.185557		1685.57	0.178676		1685.57	0.167476		1685.57	0.055828		1685.57	0.051465		1685.57	0.036123		1685.57	0.015612		1685.57	0.025531		1685.57	0.031143		1685.57	0.01534		1685.57	0.011464		1685.57	0.007926
1761.01	0.01368			2390.56	0.120904		1683.64	0.187319		1683.64	0.177516		1683.64	0.166328		1683.64	0.053698		1683.64	0.051844		1683.64	0.034055		1683.64	0.014784		1683.64	0.024875		1683.64	0.031108		1683.64	0.015164		1683.64	0.010748		1683.64	0.007213
1759.14	0.013913			2389.23	0.120904		1681.71	0.187009		1681.71	0.176669		1681.71	0.164743		1681.71	0.052462		1681.71	0.052657		1681.71	0.033001		1681.71	0.014229		1681.71	0.024302		1681.71	0.030904		1681.71	0.015091		1681.71	0.01036		1681.71	0.006752
1757.28	0.014519			2387.9	0.121019		1679.78	0.185944		1679.78	0.17621		1679.78	0.16365		1679.78	0.051122		1679.78	0.052918		1679.78	0.031862		1679.78	0.013954		1679.78	0.023915		1679.78	0.030749		1679.78	0.015151		1679.78	0.010234		1679.78	0.006427
1755.42	0.013751			2386.58	0.121306		1677.85	0.185314		1677.85	0.175864		1677.85	0.163083		1677.85	0.049549		1677.85	0.052671		1677.85	0.030286		1677.85	0.013701		1677.85	0.023572		1677.85	0.030639		1677.85	0.015235		1677.85	0.010086		1677.85	0.006093
1753.55	0.015235			2385.25	0.121478		1675.92	0.184683		1675.92	0.17571		1675.92	0.162802		1675.92	0.047899		1675.92	0.051325		1675.92	0.028015		1675.92	0.013301		1675.92	0.023212		1675.92	0.03047		1675.92	0.015262		1675.92	0.009729		1675.92	0.005704
1751.69	0.016329			2383.92	0.121478		1673.99	0.183354		1673.99	0.175784		1673.99	0.162539		1673.99	0.046927		1673.99	0.049314		1673.99	0.026024		1673.99	0.012839		1673.99	0.022839		1673.99	0.030151		1673.99	0.015274		1673.99	0.009276		1673.99	0.005317
1749.83	0.015604			2382.59	0.121478		1672.07	0.181924		1672.07	0.176009		1672.07	0.162321		1672.07	0.046221		1672.07	0.04674		1672.07	0.024613		1672.07	0.012534		1672.07	0.022479		1672.07	0.029658		1672.07	0.015216		1672.07	0.008873		1672.07	0.004957
1747.96	0.015382			2381.26	0.121478		1670.14	0.180235		1670.14	0.176139		1670.14	0.161856		1670.14	0.045434		1670.14	0.042843		1670.14	0.023227		1670.14	0.012369		1670.14	0.02205		1670.14	0.028875		1670.14	0.014903		1670.14	0.008341		1670.14	0.004599
1746.1	0.015732			2379.93	0.121478		1668.21	0.177715		1668.21	0.175565		1668.21	0.160748		1668.21	0.044717		1668.21	0.038676		1668.21	0.021897		1668.21	0.012309		1668.21	0.021636		1668.21	0.028053		1668.21	0.014377		1668.21	0.007744		1668.21	0.0043
1744.24	0.016353			2378.6	0.121478		1666.28	0.175633		1666.28	0.174763		1666.28	0.159611		1666.28	0.043943		1666.28	0.035718		1666.28	0.020939		1666.28	0.012215		1666.28	0.02138		1666.28	0.027556		1666.28	0.013952		1666.28	0.007373		1666.28	0.004074
1742.37	0.01699			2377.28	0.121421		1664.35	0.174175		1664.35	0.174159		1664.35	0.158607		1664.35	0.042952		1664.35	0.032711		1664.35	0.020182		1664.35	0.011994		1664.35	0.021188		1664.35	0.027048		1664.35	0.013549		1664.35	0.007135		1664.35	0.003832
1740.51	0.01745			2375.95	0.121134		1662.42	0.172424		1662.42	0.172873		1662.42	0.157362		1662.42	0.041437		1662.42	0.028476		1662.42	0.018829		1662.42	0.011636		1662.42	0.020988		1662.42	0.026206		1662.42	0.013		1662.42	0.006847		1662.42	0.00351
1738.64	0.016408			2374.62	0.120847		1660.49	0.170714		1660.49	0.170912		1660.49	0.156381		1660.49	0.040106		1660.49	0.024739		1660.49	0.017547		1660.49	0.011381		1660.49	0.020879		1660.49	0.025384		1660.49	0.012527		1660.49	0.006625		1660.49	0.003349
1736.78	0.018326			2373.29	0.12056		1658.57	0.169833		1658.57	0.169288		1658.57	0.15606		1658.57	0.038698		1658.57	0.021797		1658.57	0.016377		1658.57	0.011224		1658.57	0.020841		1658.57	0.024887		1658.57	0.012246		1658.57	0.006527		1658.57	0.003303
1734.92	0.020463			2371.96	0.120159		1656.64	0.169839		1656.64	0.168092		1656.64	0.156094		1656.64	0.037076		1656.64	0.019142		1656.64	0.015082		1656.64	0.01107		1656.64	0.020834		1656.64	0.024613		1656.64	0.012109		1656.64	0.006552		1656.64	0.00331
1733.05	0.016714			2370.63	0.119587		1654.71	0.171105		1654.71	0.16687		1654.71	0.15643		1654.71	0.034373		1654.71	0.015955		1654.71	0.013214		1654.71	0.010925		1654.71	0.020841		1654.71	0.024326		1654.71	0.011922		1654.71	0.00663		1654.71	0.003275
1731.19	0.016607			2369.31	0.119186		1652.78	0.17255		1652.78	0.165101		1652.78	0.157228		1652.78	0.029948		1652.78	0.012177		1652.78	0.011411		1652.78	0.010525		1652.78	0.020646		1652.78	0.023606		1652.78	0.01122		1652.78	0.0066		1652.78	0.002844
1729.33	0.01708			2367.98	0.119186		1650.85	0.171743		1650.85	0.164253		1650.85	0.157563		1650.85	0.028309		1650.85	0.010177		1650.85	0.010829		1650.85	0.010075		1650.85	0.0204		1650.85	0.023112		1650.85	0.010677		1650.85	0.006573		1650.85	0.002571
1727.46	0.017035			2366.65	0.119186		1648.92	0.17107		1648.92	0.163936		1648.92	0.157573		1648.92	0.027432		1648.92	0.008974		1648.92	0.010411		1648.92	0.009817		1648.92	0.020209		1648.92	0.022999		1648.92	0.010328		1648.92	0.006519		1648.92	0.002421
1725.6	0.01757			2365.32	0.119186		1646.99	0.170252		1646.99	0.162911		1646.99	0.157096		1646.99	0.025792		1646.99	0.007677		1646.99	0.009412		1646.99	0.009646		1646.99	0.019772		1646.99	0.022923		1646.99	0.009762		1646.99	0.006508		1646.99	0.002084
1723.74	0.017853			2363.99	0.119186		1645.07	0.167921		1645.07	0.16143		1645.07	0.155802		1645.07	0.023921		1645.07	0.006191		1645.07	0.008078		1645.07	0.009348		1645.07	0.019181		1645.07	0.022783		1645.07	0.009221		1645.07	0.006542		1645.07	0.001716
1721.87	0.018199			2362.66	0.119186		1643.14	0.166106		1643.14	0.160949		1643.14	0.155036		1643.14	0.023009		1643.14	0.005525		1643.14	0.007631		1643.14	0.00896		1643.14	0.018943		1643.14	0.022818		1643.14	0.008875		1643.14	0.00663		1643.14	0.001634
1720.01	0.020677			2361.34	0.119186		1641.21	0.16565		1641.21	0.161132		1641.21	0.154893		1641.21	0.022235		1641.21	0.005291		1641.21	0.007414		1641.21	0.008594		1641.21	0.018966		1641.21	0.023127		1641.21	0.008523		1641.21	0.006643		1641.21	0.001537
1718.15	0.021582			2360.01	0.119186		1639.28	0.16618		1639.28	0.161625		1639.28	0.155087		1639.28	0.021028		1639.28	0.005244		1639.28	0.00705		1639.28	0.008287		1639.28	0.019097		1639.28	0.023609		1639.28	0.008225		1639.28	0.006472		1639.28	0.001356
1716.28	0.019635			2358.68	0.119186		1637.35	0.166927		1637.35	0.162104		1637.35	0.155271		1637.35	0.019248		1637.35	0.006054		1637.35	0.007034		1637.35	0.008017		1637.35	0.019168		1637.35	0.024193		1637.35	0.00806		1637.35	0.006197		1637.35	0.001299
1714.42	0.019236			2357.35	0.119186		1635.42	0.166593		1635.42	0.16157		1635.42	0.15438		1635.42	0.016736		1635.42	0.006867		1635.42	0.006856		1635.42	0.007679		1635.42	0.018762		1635.42	0.024934		1635.42	0.008057		1635.42	0.005947		1635.42	0.001327
1712.56	0.019675			2356.02	0.119186		1633.49	0.165846		1633.49	0.160857		1633.49	0.153249		1633.49	0.015695		1633.49	0.007318		1633.49	0.006902		1633.49	0.00748		1633.49	0.018325		1633.49	0.025637		1633.49	0.008304		1633.49	0.005893		1633.49	0.001341
1710.69	0.020751			2354.69	0.119186		1631.57	0.165619		1631.57	0.160554		1631.57	0.152647		1631.57	0.014979		1631.57	0.007785		1631.57	0.007051		1631.57	0.007321		1631.57	0.018165		1631.57	0.026161		1631.57	0.008538		1631.57	0.005748		1631.57	0.001227
1708.83	0.022079			2353.36	0.119129		1629.64	0.165906		1629.64	0.160329		1629.64	0.152217		1629.64	0.01405		1629.64	0.008385		1629.64	0.007244		1629.64	0.007096		1629.64	0.018064		1629.64	0.026623		1629.64	0.008753		1629.64	0.005505		1629.64	0.001154
1706.97	0.023891			2352.04	0.118844		1627.71	0.166555		1627.71	0.160119		1627.71	0.15185		1627.71	0.012936		1627.71	0.008993		1627.71	0.007331		1627.71	0.006788		1627.71	0.017914		1627.71	0.027024		1627.71	0.008896		1627.71	0.005213		1627.71	0.001181
1705.1	0.024484			2350.71	0.118615		1625.78	0.167336		1625.78	0.15987		1625.78	0.151671		1625.78	0.011732		1625.78	0.009439		1625.78	0.007287		1625.78	0.006401		1625.78	0.017703		1625.78	0.027203		1625.78	0.008943		1625.78	0.005018		1625.78	0.001346
1703.24	0.026731			2349.38	0.118615		1623.85	0.168013		1623.85	0.1595		1623.85	0.151722		1623.85	0.010845		1623.85	0.009938		1623.85	0.007918		1623.85	0.00598		1623.85	0.017387		1623.85	0.027073		1623.85	0.008994		1623.85	0.005138		1623.85	0.001665
1701.37	0.03137			2348.05	0.118615		1621.92	0.167738		1621.92	0.158821		1621.92	0.151723		1621.92	0.010227		1621.92	0.009863		1621.92	0.008933		1621.92	0.005545		1621.92	0.016958		1621.92	0.026737		1621.92	0.008803		1621.92	0.005476		1621.92	0.001842
1699.51	0.030479			2346.72	0.118615		1619.99	0.167147		1619.99	0.158261		1619.99	0.151858		1619.99	0.010357		1619.99	0.00972		1619.99	0.010293		1619.99	0.005283		1619.99	0.016684		1619.99	0.026327		1619.99	0.008376		1619.99	0.005866		1619.99	0.001859
1697.65	0.032914			2345.39	0.118615		1618.07	0.167002		1618.07	0.157549		1618.07	0.152047		1618.07	0.010244		1618.07	0.008914		1618.07	0.01151		1618.07	0.005048		1618.07	0.016429		1618.07	0.025652		1618.07	0.007813		1618.07	0.006135		1618.07	0.00173
1695.78	0.035243			2344.07	0.118615		1616.14	0.167308		1616.14	0.156355		1616.14	0.152285		1616.14	0.010327		1616.14	0.007919		1616.14	0.013883		1616.14	0.004685		1616.14	0.015957		1616.14	0.024743		1616.14	0.007292		1616.14	0.00644		1616.14	0.001756
1693.92	0.034787			2342.74	0.118615		1614.21	0.167651		1614.21	0.155411		1614.21	0.152705		1614.21	0.010602		1614.21	0.007532		1614.21	0.016689		1614.21	0.004294		1614.21	0.015399		1614.21	0.024024		1614.21	0.007048		1614.21	0.006786		1614.21	0.001918
1692.06	0.037595			2341.41	0.118615		1612.28	0.168247		1612.28	0.155027		1612.28	0.153305		1612.28	0.010849		1612.28	0.008336		1612.28	0.019248		1612.28	0.003932		1612.28	0.014928		1612.28	0.023337		1612.28	0.007043		1612.28	0.007179		1612.28	0.002137
1690.19	0.040035			2340.08	0.118615		1610.35	0.169501		1610.35	0.155065		1610.35	0.154012		1610.35	0.011342		1610.35	0.011012		1610.35	0.022665		1610.35	0.003631		1610.35	0.014595		1610.35	0.022464		1610.35	0.007231		1610.35	0.007837		1610.35	0.002688
1688.33	0.042248			2338.75	0.118615		1608.42	0.171015		1608.42	0.15527		1608.42	0.154437		1608.42	0.011969		1608.42	0.015965		1608.42	0.026971		1608.42	0.003366		1608.42	0.014277		1608.42	0.021519		1608.42	0.007447		1608.42	0.008701		1608.42	0.003564
1686.47	0.046022			2337.42	0.118672		1606.49	0.172384		1606.49	0.155758		1606.49	0.154766		1606.49	0.013297		1606.49	0.023553		1606.49	0.032511		1606.49	0.003266		1606.49	0.013887		1606.49	0.020719		1606.49	0.007707		1606.49	0.009669		1606.49	0.004669
1684.6	0.049537			2336.1	0.118958		1604.57	0.173489		1604.57	0.156379		1604.57	0.155386		1604.57	0.014594		1604.57	0.031975		1604.57	0.038314		1604.57	0.003242		1604.57	0.013422		1604.57	0.020079		1604.57	0.00807		1604.57	0.010693		1604.57	0.005777
1682.74	0.048606			2334.77	0.119186		1602.64	0.174597		1602.64	0.157075		1602.64	0.156509		1602.64	0.016714		1602.64	0.040862		1602.64	0.045404		1602.64	0.003176		1602.64	0.013003		1602.64	0.019647		1602.64	0.008583		1602.64	0.012049		1602.64	0.007005
1680.88	0.050448			2333.44	0.119186		1600.71	0.175725		1600.71	0.157667		1600.71	0.157803		1600.71	0.019398		1600.71	0.048692		1600.71	0.053449		1600.71	0.003075		1600.71	0.012638		1600.71	0.019467		1600.71	0.00905		1600.71	0.013715		1600.71	0.008113
1679.01	0.052256			2332.11	0.119186		1598.78	0.177104		1598.78	0.158047		1598.78	0.159123		1598.78	0.022347		1598.78	0.054782		1598.78	0.06211		1598.78	0.003011		1598.78	0.012237		1598.78	0.019454		1598.78	0.00938		1598.78	0.015649		1598.78	0.009008
1677.15	0.055346			2330.78	0.119186		1596.85	0.179254		1596.85	0.158417		1596.85	0.160828		1596.85	0.026111		1596.85	0.059999		1596.85	0.072511		1596.85	0.003085		1596.85	0.011774		1596.85	0.019353		1596.85	0.00971		1596.85	0.017913		1596.85	0.010134
1675.29	0.057754			2329.45	0.119186		1594.92	0.181997		1594.92	0.158635		1594.92	0.162868		1594.92	0.030772		1594.92	0.064998		1594.92	0.085434		1594.92	0.003176		1594.92	0.011285		1594.92	0.01887		1594.92	0.010112		1594.92	0.020277		1594.92	0.011838
1673.42	0.059106			2328.12	0.119186		1592.99	0.184847		1592.99	0.158839		1592.99	0.165154		1592.99	0.037008		1592.99	0.071255		1592.99	0.101813		1592.99	0.003262		1592.99	0.010986		1592.99	0.018056		1592.99	0.010649		1592.99	0.022545		1592.99	0.014254
1671.56	0.062011			2326.8	0.119358		1591.07	0.187036		1591.07	0.158952		1591.07	0.167587		1591.07	0.044046		1591.07	0.078587		1591.07	0.120067		1591.07	0.003297		1591.07	0.010822		1591.07	0.017183		1591.07	0.011177		1591.07	0.024475		1591.07	0.017053
1669.7	0.064799			2325.47	0.11993		1589.14	0.188545		1589.14	0.15902		1589.14	0.170359		1589.14	0.052835		1589.14	0.08802		1589.14	0.140588		1589.14	0.003279		1589.14	0.010763		1589.14	0.016555		1589.14	0.011759		1589.14	0.026231		1589.14	0.020225
1667.83	0.06585			2324.14	0.120331		1587.21	0.189932		1587.21	0.159051		1587.21	0.173459		1587.21	0.063202		1587.21	0.099215		1587.21	0.163621		1587.21	0.003118		1587.21	0.010802		1587.21	0.016298		1587.21	0.012437		1587.21	0.027889		1587.21	0.023628
1665.97	0.067885			2322.81	0.120331		1585.28	0.191988		1585.28	0.159313		1585.28	0.177185		1585.28	0.075513		1585.28	0.113777		1585.28	0.191319		1585.28	0.002832		1585.28	0.010952		1585.28	0.016397		1585.28	0.013266		1585.28	0.029718		1585.28	0.027547
1664.1	0.070856			2321.48	0.120331		1583.35	0.195287		1583.35	0.160307		1583.35	0.182034		1583.35	0.089924		1583.35	0.134191		1583.35	0.225695		1583.35	0.002658		1583.35	0.011138		1583.35	0.016746		1583.35	0.014421		1583.35	0.032051		1583.35	0.032348
1662.24	0.073475			2320.15	0.120331		1581.42	0.199674		1581.42	0.162061		1581.42	0.187733		1581.42	0.104847		1581.42	0.159925		1581.42	0.264285		1581.42	0.00258		1581.42	0.011121		1581.42	0.017184		1581.42	0.015961		1581.42	0.034873		1581.42	0.037588
1660.38	0.075261			2318.83	0.120331		1579.49	0.204729		1579.49	0.164825		1579.49	0.194343		1579.49	0.120476		1579.49	0.189975		1579.49	0.305173		1579.49	0.002583		1579.49	0.011016		1579.49	0.017585		1579.49	0.017903		1579.49	0.038428		1579.49	0.0429
1658.51	0.077345			2317.5	0.120331		1577.57	0.210363		1577.57	0.169051		1577.57	0.203933		1577.57	0.142488		1577.57	0.233703		1577.57	0.360417		1577.57	0.002466		1577.57	0.010933		1577.57	0.017929		1577.57	0.020997		1577.57	0.044724		1577.57	0.049799
1656.65	0.079627			2316.17	0.120388		1575.64	0.217041		1575.64	0.174777		1575.64	0.217641		1575.64	0.179491		1575.64	0.302499		1575.64	0.445265		1575.64	0.002408		1575.64	0.011036		1575.64	0.018225		1575.64	0.026483		1575.64	0.056182		1575.64	0.060678
1654.79	0.084181			2314.84	0.120675		1573.71	0.222808		1573.71	0.179355		1573.71	0.228562		1573.71	0.21467		1573.71	0.359244		1573.71	0.519472		1573.71	0.002768		1573.71	0.011213		1573.71	0.018066		1573.71	0.03155		1573.71	0.066243		1573.71	0.070659
1652.92	0.088563			2313.51	0.120904		1571.78	0.228874		1571.78	0.184047		1571.78	0.238834		1571.78	0.25306		1571.78	0.406672		1571.78	0.589701		1571.78	0.003669		1571.78	0.011484		1571.78	0.017444		1571.78	0.036185		1571.78	0.074958		1571.78	0.081428
1651.06	0.087529			2312.18	0.120904		1569.85	0.237552		1569.85	0.191784		1569.85	0.25573		1569.85	0.323722		1569.85	0.48511		1569.85	0.70776		1569.85	0.005946		1569.85	0.012141		1569.85	0.016349		1569.85	0.043014		1569.85	0.089049		1569.85	0.101415
1649.2	0.089127			2310.86	0.120904		1567.92	0.245137		1567.92	0.199682		1567.92	0.273772		1567.92	0.416484		1567.92	0.591667		1567.92	0.856227		1567.92	0.009476		1567.92	0.013031		1567.92	0.015485		1567.92	0.050154		1567.92	0.106609		1567.92	0.126682
1647.33	0.09172			2309.53	0.120904		1565.99	0.250191		1565.99	0.2049		1565.99	0.285221		1565.99	0.516707		1565.99	0.714801		1565.99	1.0073		1565.99	0.013862		1565.99	0.014079		1565.99	0.015479		1565.99	0.05635		1565.99	0.124144		1565.99	0.151014
1645.47	0.0917			2308.2	0.120904		1564.07	0.254873		1564.07	0.207823		1564.07	0.291227		1564.07	0.635002		1564.07	0.862983		1564.07	1.17647		1564.07	0.019055		1564.07	0.015341		1564.07	0.01578		1564.07	0.06353		1564.07	0.143726		1564.07	0.177598
1643.61	0.090375			2306.87	0.120904		1562.14	0.260761		1562.14	0.208937		1562.14	0.292692		1562.14	0.752303		1562.14	1.00784		1562.14	1.33567		1562.14	0.023849		1562.14	0.016854		1562.14	0.01607		1562.14	0.071201		1562.14	0.162186		1562.14	0.202662
1641.74	0.088825			2305.54	0.120961		1560.21	0.281439		1560.21	0.2115		1560.21	0.28713		1560.21	0.961929		1560.21	1.23451		1560.21	1.58066		1560.21	0.030263		1560.21	0.022615		1560.21	0.017082		1560.21	0.08595		1560.21	0.191191		1560.21	0.24174
1639.88	0.087389			2304.21	0.121248		1558.28	0.341005		1558.28	0.226377		1558.28	0.270035		1558.28	1.46404		1558.28	1.71606		1558.28	2.10952		1558.28	0.042928		1558.28	0.044135		1558.28	0.021111		1558.28	0.122603		1558.28	0.261199		1558.28	0.33066
1638.02	0.087186			2302.88	0.121478		1556.35	0.387534		1556.35	0.259461		1556.35	0.280528		1556.35	1.81623		1556.35	2.03632		1556.35	2.45672		1556.35	0.051077		1556.35	0.068516		1556.35	0.029232		1556.35	0.148132		1556.35	0.313671		1556.35	0.390767
1636.15	0.087714			2301.56	0.121478		1554.42	0.42133		1554.42	0.312938		1554.42	0.3337		1554.42	2.07114		1554.42	2.2829		1554.42	2.70219		1554.42	0.056721		1554.42	0.095782		1554.42	0.045414		1554.42	0.165937		1554.42	0.35154		1554.42	0.431815
1634.29	0.085522			2300.23	0.121593		1552.49	0.447087		1552.49	0.381622		1552.49	0.432824		1552.49	2.33655		1552.49	2.56959		1552.49	2.97154		1552.49	0.063451		1552.49	0.129165		1552.49	0.072947		1552.49	0.186568		1552.49	0.390577		1552.49	0.477776
1632.43	0.084096			2298.9	0.122168		1550.57	0.459426		1550.57	0.453423		1550.57	0.577607		1550.57	2.57448		1550.57	2.8668		1550.57	3.24195		1550.57	0.07082		1550.57	0.164288		1550.57	0.113113		1550.57	0.208587		1550.57	0.426537		1550.57	0.524529
1630.56	0.083145			2297.57	0.122629		1548.64	0.469319		1548.64	0.513073		1548.64	0.718801		1548.64	2.76255		1548.64	3.13082		1548.64	3.48703		1548.64	0.078174		1548.64	0.194424		1548.64	0.155768		1548.64	0.228764		1548.64	0.457626		1548.64	0.566174
1628.7	0.082282			2296.24	0.122629		1546.71	0.486425		1546.71	0.546965		1546.71	0.792761		1546.71	2.88695		1546.71	3.31261		1546.71	3.67145		1546.71	0.084197		1546.71	0.212128		1546.71	0.18409		1546.71	0.242502		1546.71	0.479908		1546.71	0.595226
1626.83	0.080576			2294.91	0.122629		1544.78	0.513905		1544.78	0.56579		1544.78	0.808388		1544.78	2.98949		1544.78	3.44733		1544.78	3.83478		1544.78	0.090327		1544.78	0.221627		1544.78	0.198368		1544.78	0.25235		1544.78	0.497855		1544.78	0.618808
1624.97	0.078984			2293.59	0.122629		1542.85	0.549169		1542.85	0.582432		1542.85	0.797601		1542.85	3.09507		1542.85	3.55801		1542.85	4.00024		1542.85	0.098541		1542.85	0.228429		1542.85	0.201704		1542.85	0.261485		1542.85	0.516058		1542.85	0.64399
1623.11	0.075688			2292.26	0.122629		1540.92	0.590826		1540.92	0.605027		1540.92	0.77717		1540.92	3.19701		1540.92	3.62328		1540.92	4.16359		1540.92	0.112289		1540.92	0.233877		1540.92	0.186971		1540.92	0.270963		1540.92	0.537108		1540.92	0.672133
1621.24	0.071927			2290.93	0.122629		1538.99	0.622931		1538.99	0.62845		1538.99	0.755863		1538.99	3.24763		1538.99	3.61819		1538.99	4.27579		1538.99	0.129646		1538.99	0.236022		1538.99	0.157736		1538.99	0.277705		1538.99	0.554969		1538.99	0.690472
1619.38	0.069787			2289.6	0.122629		1537.07	0.636067		1537.07	0.640723		1537.07	0.748562		1537.07	3.25272		1537.07	3.60207		1537.07	4.31159		1537.07	0.139002		1537.07	0.23638		1537.07	0.141965		1537.07	0.280058		1537.07	0.561979		1537.07	0.694791
1617.52	0.067646			2288.27	0.122629		1535.14	0.654158		1535.14	0.656389		1535.14	0.754073		1535.14	3.27131		1535.14	3.6058		1535.14	4.35179		1535.14	0.149082		1535.14	0.238734		1535.14	0.132549		1535.14	0.282884		1535.14	0.568352		1535.14	0.700879
1615.65	0.063205			2286.94	0.122629		1533.21	0.683052		1533.21	0.681244		1533.21	0.768485		1533.21	3.31364		1533.21	3.6115		1533.21	4.42321		1533.21	0.167371		1533.21	0.243829		1533.21	0.122467		1533.21	0.287462		1533.21	0.577878		1533.21	0.713146
1613.79	0.060724			2285.62	0.122629		1531.28	0.706114		1531.28	0.70233		1531.28	0.782258		1531.28	3.35211		1531.28	3.60814		1531.28	4.48865		1531.28	0.186817		1531.28	0.24859		1531.28	0.115366		1531.28	0.29176		1531.28	0.585903		1531.28	0.725066
1611.93	0.058747			2284.29	0.122629		1529.35	0.722264		1529.35	0.717163		1529.35	0.793932		1529.35	3.3807		1529.35	3.61512		1529.35	4.53464		1529.35	0.202007		1529.35	0.251506		1529.35	0.111938		1529.35	0.295105		1529.35	0.590648		1529.35	0.732992
1610.06	0.056883			2282.96	0.122629		1527.42	0.742451		1527.42	0.73441		1527.42	0.809421		1527.42	3.4124		1527.42	3.6447		1527.42	4.58314		1527.42	0.218261		1527.42	0.254426		1527.42	0.109327		1527.42	0.299272		1527.42	0.595964		1527.42	0.74059
1608.2	0.055048			2281.63	0.122629		1525.49	0.764611		1525.49	0.753038		1525.49	0.82641		1525.49	3.43892		1525.49	3.68381		1525.49	4.62836		1525.49	0.235271		1525.49	0.257743		1525.49	0.107067		1525.49	0.304071		1525.49	0.602068		1525.49	0.747637
1606.34	0.053619			2280.3	0.122629		1523.57	0.786099		1523.57	0.771242		1523.57	0.842211		1523.57	3.46544		1523.57	3.7223		1523.57	4.67182		1523.57	0.25099		1523.57	0.261922		1523.57	0.105739		1523.57	0.309125		1523.57	0.607808		1523.57	0.754818
1604.47	0.052514			2278.97	0.122629		1521.64	0.811148		1521.64	0.79364		1521.64	0.859917		1521.64	3.50326		1521.64	3.75896		1521.64	4.72694		1521.64	0.271626		1521.64	0.268208		1521.64	0.105006		1521.64	0.316333		1521.64	0.614874		1521.64	0.764982
1602.61	0.051661			2277.65	0.122629		1519.71	0.829158		1519.71	0.812082		1519.71	0.872167		1519.71	3.52829		1519.71	3.7795		1519.71	4.76721		1519.71	0.291997		1519.71	0.273342		1519.71	0.104754		1519.71	0.323236		1519.71	0.62148		1519.71	0.772909
1600.75	0.050847			2276.32	0.122629		1517.78	0.839332		1517.78	0.825315		1517.78	0.878729		1517.78	3.53472		1517.78	3.79576		1517.78	4.78692		1517.78	0.306968		1517.78	0.275903		1517.78	0.105573		1517.78	0.328541		1517.78	0.626684		1517.78	0.776909
1598.88	0.050446			2274.99	0.122629		1515.85	0.846588		1515.85	0.838407		1515.85	0.884214		1515.85	3.52909		1515.85	3.80854		1515.85	4.79601		1515.85	0.320981		1515.85	0.277476		1515.85	0.107319		1515.85	0.333476		1515.85	0.631383		1515.85	0.77923
1597.02	0.050233			2273.66	0.122629		1513.92	0.852819		1513.92	0.849991		1513.92	0.890503		1513.92	3.52564		1513.92	3.81483		1513.92	4.80339		1513.92	0.332492		1513.92	0.278979		1513.92	0.109356		1513.92	0.337388		1513.92	0.635415		1513.92	0.781527
1595.16	0.050124			2272.33	0.122629		1511.99	0.863517		1511.99	0.861816		1511.99	0.900498		1511.99	3.53907		1511.99	3.82807		1511.99	4.82011		1511.99	0.341383		1511.99	0.280959		1511.99	0.111608		1511.99	0.340949		1511.99	0.639105		1511.99	0.7851
1593.29	0.049954			2271	0.122629		1510.07	0.881148		1510.07	0.876343		1510.07	0.915318		1510.07	3.56975		1510.07	3.86118		1510.07	4.84851		1510.07	0.348321		1510.07	0.283619		1510.07	0.11414		1510.07	0.345222		1510.07	0.643243		1510.07	0.790173
1591.43	0.050033			2269.67	0.122629		1508.14	0.908		1508.14	0.897066		1508.14	0.93698		1508.14	3.60985		1508.14	3.91506		1508.14	4.88367		1508.14	0.356411		1508.14	0.288199		1508.14	0.117049		1508.14	0.352042		1508.14	0.649003		1508.14	0.797717
1589.56	0.050162			2268.35	0.122513		1506.21	0.928153		1506.21	0.920043		1506.21	0.959452		1506.21	3.6227		1506.21	3.93326		1506.21	4.8983		1506.21	0.371002		1506.21	0.293408		1506.21	0.118951		1506.21	0.359885		1506.21	0.654001		1506.21	0.801749
1587.7	0.05056			2267.02	0.121938		1504.28	0.928582		1504.28	0.929492		1504.28	0.968835		1504.28	3.60342		1504.28	3.91267		1504.28	4.88456		1504.28	0.379398		1504.28	0.294063		1504.28	0.118934		1504.28	0.361887		1504.28	0.654534		1504.28	0.797425
1585.84	0.051104			2265.69	0.121478		1502.35	0.934643		1502.35	0.936386		1502.35	0.977755		1502.35	3.59493		1502.35	3.91323		1502.35	4.8776		1502.35	0.383626		1502.35	0.294273		1502.35	0.119356		1502.35	0.363222		1502.35	0.655241		1502.35	0.795001
1583.97	0.051825			2264.36	0.121478		1500.42	0.951475		1500.42	0.946482		1500.42	0.991651		1500.42	3.60233		1500.42	3.93531		1500.42	4.88432		1500.42	0.388917		1500.42	0.295771		1500.42	0.120739		1500.42	0.366238		1500.42	0.657357		1500.42	0.796294
1582.11	0.052647			2263.03	0.121478		1498.49	0.974094		1498.49	0.95906		1498.49	1.00864		1498.49	3.61555		1498.49	3.9665		1498.49	4.8953		1498.49	0.395217		1498.49	0.297541		1498.49	0.122891		1498.49	0.369776		1498.49	0.659699		1498.49	0.798454
1580.25	0.053766			2261.7	0.121478		1496.57	0.993257		1496.57	0.970214		1496.57	1.02281		1496.57	3.61958		1496.57	3.9845		1496.57	4.89831		1496.57	0.401834		1496.57	0.298621		1496.57	0.125304		1496.57	0.373009		1496.57	0.661971		1496.57	0.799666
1578.38	0.056079			2260.38	0.121478		1494.64	1.0055		1494.64	0.976673		1494.64	1.03081		1494.64	3.61799		1494.64	3.98258		1494.64	4.89764		1494.64	0.407413		1494.64	0.299473		1494.64	0.12719		1494.64	0.376345		1494.64	0.664551		1494.64	0.801925
1576.52	0.057808			2259.05	0.121478		1492.71	1.01809		1492.71	0.982839		1492.71	1.03859		1492.71	3.62679		1492.71	3.98401		1492.71	4.90545		1492.71	0.410593		1492.71	0.300709		1492.71	0.128656		1492.71	0.379793		1492.71	0.667277		1492.71	0.806179
1574.66	0.057022			2257.72	0.121478		1490.78	1.03788		1490.78	0.994116		1490.78	1.05221		1490.78	3.64624		1490.78	4.00158		1490.78	4.91911		1490.78	0.411151		1490.78	0.302498		1490.78	0.130493		1490.78	0.383817		1490.78	0.670465		1490.78	0.811819
1572.79	0.058548			2256.39	0.121478		1488.85	1.05934		1488.85	1.00798		1488.85	1.06755		1488.85	3.65127		1488.85	4.02126		1488.85	4.91463		1488.85	0.409454		1488.85	0.303933		1488.85	0.132681		1488.85	0.388053		1488.85	0.673205		1488.85	0.81538
1570.93	0.060861			2255.06	0.121478		1486.92	1.06954		1486.92	1.0182		1486.92	1.07698		1486.92	3.63283		1486.92	4.02271		1486.92	4.88676		1486.92	0.407463		1486.92	0.304295		1486.92	0.134204		1486.92	0.391235		1486.92	0.674752		1486.92	0.8156
1569.07	0.061894			2253.73	0.121478		1484.99	1.07283		1484.99	1.02689		1484.99	1.08454		1484.99	3.61326		1484.99	4.01626		1484.99	4.85436		1484.99	0.40517		1484.99	0.304115		1484.99	0.135249		1484.99	0.393561		1484.99	0.675819		1484.99	0.815194
1567.2	0.062819			2252.41	0.121478		1483.07	1.07602		1483.07	1.03658		1483.07	1.09338		1483.07	3.60133		1483.07	4.0145		1483.07	4.82153		1483.07	0.402351		1483.07	0.304126		1483.07	0.136314		1483.07	0.395993		1483.07	0.677285		1483.07	0.815853
1565.34	0.064692			2251.08	0.121478		1481.14	1.07983		1481.14	1.04685		1481.14	1.10222		1481.14	3.59471		1481.14	4.017		1481.14	4.78363		1481.14	0.399735		1481.14	0.304671		1481.14	0.137323		1481.14	0.399048		1481.14	0.679325		1481.14	0.817864
1563.48	0.066241			2249.75	0.121478		1479.21	1.08439		1479.21	1.05645		1479.21	1.10948		1479.21	3.59237		1479.21	4.02375		1479.21	4.74259		1479.21	0.397973		1479.21	0.305575		1479.21	0.138141		1479.21	0.402503		1479.21	0.681403		1479.21	0.8206
1561.61	0.069759			2248.42	0.121478		1477.28	1.09269		1477.28	1.06761		1477.28	1.11792		1477.28	3.59571		1477.28	4.04113		1477.28	4.69857		1477.28	0.396313		1477.28	0.306657		1477.28	0.139092		1477.28	0.406134		1477.28	0.683085		1477.28	0.82359
1559.75	0.074907			2247.09	0.121478		1475.35	1.10491		1475.35	1.0825		1475.35	1.13028		1475.35	3.60261		1475.35	4.06824		1475.35	4.64622		1475.35	0.394043		1475.35	0.307882		1475.35	0.140517		1475.35	0.409665		1475.35	0.684131		1475.35	0.826341
1557.89	0.075422			2245.76	0.121478		1473.42	1.11426		1473.42	1.09891		1473.42	1.14465		1473.42	3.60706		1473.42	4.08604		1473.42	4.58253		1473.42	0.393593		1473.42	0.309761		1473.42	0.142785		1473.42	0.413061		1473.42	0.685285		1473.42	0.829173
1556.02	0.076175			2244.43	0.121478		1471.49	1.11015		1471.49	1.10882		1471.49	1.15352		1471.49	3.59447		1471.49	4.07091		1471.49	4.51019		1471.49	0.395931		1471.49	0.31102		1471.49	0.145039		1471.49	0.415078		1471.49	0.68616		1471.49	0.829693
1554.16	0.078181			2243.11	0.121478		1469.57	1.10217		1469.57	1.11176		1469.57	1.15727		1469.57	3.5762		1469.57	4.05153		1469.57	4.45573		1469.57	0.396748		1469.57	0.310994		1469.57	0.14628		1469.57	0.415783		1469.57	0.686575		1469.57	0.828337
1552.29	0.079913			2241.78	0.121478		1467.64	1.10169		1467.64	1.11442		1467.64	1.16287		1467.64	3.56914		1467.64	4.04866		1467.64	4.419		1467.64	0.395041		1467.64	0.311611		1467.64	0.147544		1467.64	0.41726		1467.64	0.687486		1467.64	0.828815
1550.43	0.08265			2240.45	0.121478		1465.71	1.10609		1465.71	1.11778		1465.71	1.17166		1465.71	3.57101		1465.71	4.05195		1465.71	4.38612		1465.71	0.390363		1465.71	0.313383		1465.71	0.14925		1465.71	0.419732		1465.71	0.688563		1465.71	0.831184
1548.57	0.084587			2239.12	0.121478		1463.78	1.10576		1463.78	1.1189		1463.78	1.17867		1463.78	3.5694		1463.78	4.04242		1463.78	4.35263		1463.78	0.382935		1463.78	0.314808		1463.78	0.150591		1463.78	0.421256		1463.78	0.68848		1463.78	0.832484
1546.7	0.087092			2237.79	0.121478		1461.85	1.10364		1461.85	1.11971		1461.85	1.18322		1461.85	3.56789		1461.85	4.03119		1461.85	4.32827		1461.85	0.375595		1461.85	0.315138		1461.85	0.151462		1461.85	0.421193		1461.85	0.687279		1461.85	0.832018
1544.84	0.089951			2236.46	0.121478		1459.92	1.11116		1459.92	1.12558		1459.92	1.19229		1459.92	3.58236		1459.92	4.04077		1459.92	4.31957		1459.92	0.368437		1459.92	0.31594		1459.92	0.152943		1459.92	0.421811		1459.92	0.686497		1459.92	0.833068
1542.98	0.093095			2235.14	0.121478		1457.99	1.12985		1457.99	1.13816		1457.99	1.20958		1457.99	3.61051		1457.99	4.06163		1457.99	4.31698		1457.99	0.358631		1457.99	0.3186		1457.99	0.15593		1457.99	0.425417		1457.99	0.68714		1457.99	0.838312
1541.11	0.096705			2233.81	0.121478		1456.07	1.13412		1456.07	1.14599		1456.07	1.22078		1456.07	3.60238		1456.07	4.04263		1456.07	4.28694		1456.07	0.346848		1456.07	0.320225		1456.07	0.158814		1456.07	0.42854		1456.07	0.687495		1456.07	0.841099
1539.25	0.098361			2232.48	0.121478		1454.14	1.12413		1454.14	1.14572		1454.14	1.22062		1454.14	3.56904		1454.14	4.00819		1454.14	4.24826		1454.14	0.338881		1454.14	0.319017		1454.14	0.160019		1454.14	0.427439		1454.14	0.685562		1454.14	0.83724
1537.39	0.097279			2231.15	0.121478		1452.21	1.1185		1452.21	1.14631		1452.21	1.22085		1452.21	3.54832		1452.21	3.98755		1452.21	4.22426		1452.21	0.333011		1452.21	0.318098		1452.21	0.161077		1452.21	0.425749		1452.21	0.683257		1452.21	0.833647
1535.52	0.098032			2229.82	0.121478		1450.28	1.11654		1450.28	1.14903		1450.28	1.22335		1450.28	3.53683		1450.28	3.97262		1450.28	4.20711		1450.28	0.327636		1450.28	0.317877		1450.28	0.162153		1450.28	0.423991		1450.28	0.680806		1450.28	0.830967
1533.66	0.099317			2228.49	0.121478		1448.35	1.11431		1448.35	1.15242		1448.35	1.22615		1448.35	3.52305		1448.35	3.95479		1448.35	4.18591		1448.35	0.322737		1448.35	0.318173		1448.35	0.162974		1448.35	0.42176		1448.35	0.67756		1448.35	0.82769
1531.8	0.099837			2227.17	0.121478		1446.42	1.11003		1446.42	1.15491		1446.42	1.22702		1446.42	3.50084		1446.42	3.93105		1446.42	4.15825		1446.42	0.318998		1446.42	0.319522		1446.42	0.16358		1446.42	0.419939		1446.42	0.674142		1446.42	0.824177
1529.93	0.100258			2225.84	0.121478		1444.49	1.10571		1444.49	1.15722		1444.49	1.22715		1444.49	3.47625		1444.49	3.90631		1444.49	4.12989		1444.49	0.315971		1444.49	0.321613		1444.49	0.164029		1444.49	0.419118		1444.49	0.671084		1444.49	0.821053
1528.07	0.101369			2224.51	0.121478		1442.57	1.10396		1442.57	1.16149		1442.57	1.22936		1442.57	3.45586		1442.57	3.88596		1442.57	4.10488		1442.57	0.312524		1442.57	0.323755		1442.57	0.164449		1442.57	0.418785		1442.57	0.667992		1442.57	0.817916
1526.21	0.102634			2223.18	0.121478		1440.64	1.10539		1440.64	1.16806		1440.64	1.23438		1440.64	3.44211		1440.64	3.87213		1440.64	4.08544		1440.64	0.308577		1440.64	0.325481		1440.64	0.165005		1440.64	0.418416		1440.64	0.664816		1440.64	0.814664
1524.34	0.103803			2221.85	0.121478		1438.71	1.10991		1438.71	1.17731		1438.71	1.24254		1438.71	3.43675		1438.71	3.86772		1438.71	4.07519		1438.71	0.303895		1438.71	0.326577		1438.71	0.165819		1438.71	0.418079		1438.71	0.661831		1438.71	0.811386
1522.48	0.105749			2220.52	0.121478		1436.78	1.11669		1436.78	1.18893		1436.78	1.25267		1436.78	3.4339		1436.78	3.87503		1436.78	4.07111		1436.78	0.297166		1436.78	0.327164		1436.78	0.167243		1436.78	0.418782		1436.78	0.65991		1436.78	0.807715
1520.62	0.107315			2219.19	0.121478		1434.85	1.12156		1434.85	1.19707		1434.85	1.25848		1434.85	3.42707		1434.85	3.88793		1434.85	4.06965		1434.85	0.290512		1434.85	0.327795		1434.85	0.168884		1434.85	0.420945		1434.85	0.660829		1434.85	0.80523
1518.75	0.108162			2217.87	0.121478		1432.92	1.12596		1432.92	1.20342		1432.92	1.26251		1432.92	3.42456		1432.92	3.90297		1432.92	4.0751		1432.92	0.285284		1432.92	0.329143		1432.92	0.170149		1432.92	0.42306		1432.92	0.663484		1432.92	0.804821
1516.89	0.109287			2216.54	0.121478		1430.99	1.13316		1430.99	1.21204		1430.99	1.26921		1430.99	3.4243		1430.99	3.91987		1430.99	4.08195		1430.99	0.2789		1430.99	0.331026		1430.99	0.171427		1430.99	0.423659		1430.99	0.665522		1430.99	0.803873
1515.02	0.109514			2215.21	0.121593		1429.07	1.14089		1429.07	1.22028		1429.07	1.27632		1429.07	3.41587		1429.07	3.93001		1429.07	4.07908		1429.07	0.271472		1429.07	0.332817		1429.07	0.173028		1429.07	0.42201		1429.07	0.666063		1429.07	0.800974
1513.16	0.109588			2213.88	0.122168		1427.14	1.14826		1427.14	1.22608		1427.14	1.28199		1427.14	3.40161		1427.14	3.92993		1427.14	4.06656		1427.14	0.265079		1427.14	0.334003		1427.14	0.174688		1427.14	0.419497		1427.14	0.665692		1427.14	0.797421
1511.3	0.109686			2212.55	0.122629		1425.21	1.1583		1425.21	1.23186		1425.21	1.28888		1425.21	3.3884		1425.21	3.92359		1425.21	4.05336		1425.21	0.259365		1425.21	0.334833		1425.21	0.176269		1425.21	0.417457		1425.21	0.665327		1425.21	0.7939
1509.43	0.110712			2211.22	0.122629		1423.28	1.16909		1423.28	1.23776		1423.28	1.29761		1423.28	3.37447		1423.28	3.90901		1423.28	4.04302		1423.28	0.254174		1423.28	0.335763		1423.28	0.177817		1423.28	0.416256		1423.28	0.665515		1423.28	0.790453
1507.57	0.113374			2209.9	0.122629		1421.35	1.17841		1421.35	1.24228		1421.35	1.30603		1421.35	3.36129		1421.35	3.88863		1421.35	4.03623		1421.35	0.250421		1421.35	0.336786		1421.35	0.179316		1421.35	0.415916		1421.35	0.665661		1421.35	0.786975
1505.71	0.114128			2208.57	0.122629		1419.42	1.1872		1419.42	1.24529		1419.42	1.31318		1419.42	3.3444		1419.42	3.85318		1419.42	4.02453		1419.42	0.246855		1419.42	0.336454		1419.42	0.18072		1419.42	0.414632		1419.42	0.663316		1419.42	0.779204
1503.84	0.112429			2207.24	0.122686		1417.49	1.18778		1417.49	1.24292		1417.49	1.31255		1417.49	3.30845		1417.49	3.78588		1417.49	3.99107		1417.49	0.243189		1417.49	0.333221		1417.49	0.181341		1417.49	0.410511		1417.49	0.657151		1417.49	0.764008
1501.98	0.111739			2205.91	0.122974		1415.57	1.18165		1415.57	1.23665		1415.57	1.30447		1415.57	3.26244		1415.57	3.70917		1415.57	3.94537		1415.57	0.240955		1415.57	0.329419		1415.57	0.181444		1415.57	0.405963		1415.57	0.650343		1415.57	0.747733
1500.12	0.112149			2204.58	0.123205		1413.64	1.17453		1413.64	1.22865		1413.64	1.29356		1413.64	3.20675		1413.64	3.62329		1413.64	3.88812		1413.64	0.238651		1413.64	0.325089		1413.64	0.181351		1413.64	0.400887		1413.64	0.641525		1413.64	0.729009
1498.25	0.113613			2203.25	0.123205		1411.71	1.16176		1411.71	1.21407		1411.71	1.27633		1411.71	3.12716		1411.71	3.51078		1411.71	3.80415		1411.71	0.234892		1411.71	0.318263		1411.71	0.180246		1411.71	0.393242		1411.71	0.627337		1411.71	0.703707
1496.39	0.11461			2201.93	0.123205		1409.78	1.13872		1409.78	1.18808		1409.78	1.24802		1409.78	3.02082		1409.78	3.37262		1409.78	3.68713		1409.78	0.229776		1409.78	0.30844		1409.78	0.177431		1409.78	0.382418		1409.78	0.606925		1409.78	0.673014
1494.53	0.114317			2200.6	0.123205		1407.85	1.10767		1407.85	1.15142		1407.85	1.20878		1407.85	2.89831		1407.85	3.22641		1407.85	3.54394		1407.85	0.223979		1407.85	0.296616		1407.85	0.173006		1407.85	0.368947		1407.85	0.58134		1407.85	0.640564
1492.66	0.114182			2199.27	0.123147		1405.92	1.06811		1405.92	1.10339		1405.92	1.15701		1405.92	2.75605		1405.92	3.06955		1405.92	3.36957		1405.92	0.217502		1405.92	0.282844		1405.92	0.166899		1405.92	0.352376		1405.92	0.550024		1405.92	0.605826
1490.8	0.115203			2197.94	0.122859		1403.99	1.02204		1403.99	1.05021		1403.99	1.09922		1403.99	2.60737		1403.99	2.9099		1403.99	3.18647		1403.99	0.211171		1403.99	0.26874		1403.99	0.1599		1403.99	0.335		1403.99	0.517777		1403.99	0.572182
1488.94	0.116385			2196.61	0.122629		1402.07	0.984498		1402.07	1.0097		1402.07	1.05555		1402.07	2.49746		1402.07	2.7892		1402.07	3.05348		1402.07	0.206415		1402.07	0.258298		1402.07	0.154345		1402.07	0.322354		1402.07	0.494815		1402.07	0.548719
1487.07	0.116505			2195.28	0.122629		1400.14	0.958448		1400.14	0.982225		1400.14	1.02696		1400.14	2.42285		1400.14	2.70401		1400.14	2.96404		1400.14	0.20215		1400.14	0.251005		1400.14	0.150284		1400.14	0.313937		1400.14	0.479862		1400.14	0.533396
1485.21	0.116135			2193.95	0.122629		1398.21	0.937775		1398.21	0.959834		1398.21	1.00425		1398.21	2.35914		1398.21	2.63248		1398.21	2.88734		1398.21	0.19756		1398.21	0.244888		1398.21	0.14664		1398.21	0.306942		1398.21	0.467865		1398.21	0.520387
1483.35	0.116253			2192.63	0.122629		1396.28	0.917244		1396.28	0.93712		1396.28	0.980593		1396.28	2.28869		1396.28	2.5591		1396.28	2.8025		1396.28	0.193041		1396.28	0.238754		1396.28	0.142882		1396.28	0.299221		1396.28	0.455036		1396.28	0.505443
1481.48	0.116834			2191.3	0.122571		1394.35	0.891646		1394.35	0.909306		1394.35	0.951176		1394.35	2.20007		1394.35	2.46886		1394.35	2.6966		1394.35	0.188661		1394.35	0.231519		1394.35	0.138691		1394.35	0.289392		1394.35	0.438409		1394.35	0.486061
1479.62	0.117549			2189.97	0.121996		1392.42	0.864789		1392.42	0.880818		1392.42	0.921792		1392.42	2.11269		1392.42	2.37696		1392.42	2.59166		1392.42	0.184855		1392.42	0.224322		1392.42	0.134753		1392.42	0.279654		1392.42	0.421232		1392.42	0.466574
1477.75	0.118548			2188.64	0.121478		1390.49	0.841082		1390.49	0.855432		1390.49	0.896906		1390.49	2.04041		1390.49	2.29781		1390.49	2.50187		1390.49	0.181297		1390.49	0.21782		1390.49	0.131202		1390.49	0.27107		1390.49	0.405807		1390.49	0.449712
1475.89	0.120243			2187.31	0.121478		1388.57	0.815709		1388.57	0.827235		1388.57	0.870035		1388.57	1.96673		1388.57	2.21652		1388.57	2.40781		1388.57	0.176999		1388.57	0.210752		1388.57	0.12709		1388.57	0.261674		1388.57	0.38951		1388.57	0.432386
1474.03	0.122798			2185.98	0.121478		1386.64	0.785336		1386.64	0.793416		1386.64	0.837371		1386.64	1.88251		1386.64	2.1254		1386.64	2.30247		1386.64	0.17232		1386.64	0.202962		1386.64	0.122396		1386.64	0.251248		1386.64	0.372373		1386.64	0.414398
1472.16	0.12614			2184.66	0.121478		1384.71	0.75656		1384.71	0.76253		1384.71	0.807223		1384.71	1.80651		1384.71	2.04399		1384.71	2.21063		1384.71	0.168702		1384.71	0.195996		1384.71	0.11837		1384.71	0.242134		1384.71	0.358036		1384.71	0.399577
1470.3	0.128104			2183.33	0.121478		1382.78	0.732584		1382.78	0.737578		1382.78	0.78329		1382.78	1.74444		1382.78	1.97705		1382.78	2.13612		1382.78	0.165828		1382.78	0.189763		1382.78	0.11505		1382.78	0.234462		1382.78	0.345812		1382.78	0.386981
1468.44	0.129002			2182	0.121478		1380.85	0.711149		1380.85	0.715351		1380.85	0.763081		1380.85	1.6892		1380.85	1.91669		1380.85	2.06856		1380.85	0.162837		1380.85	0.183528		1380.85	0.111923		1380.85	0.227513		1380.85	0.334016		1380.85	0.374641
1466.57	0.129211			2180.67	0.121478		1378.92	0.691946		1378.92	0.695144		1378.92	0.746048		1378.92	1.63901		1378.92	1.86145		1378.92	2.00588		1378.92	0.15949		1378.92	0.177566		1378.92	0.109107		1378.92	0.221163		1378.92	0.322994		1378.92	0.362879
1464.71	0.129447			2179.34	0.121478		1377	0.675975		1377	0.677797		1377	0.732045		1377	1.59525		1377	1.81299		1377	1.94929		1377	0.15607		1377	0.172714		1377	0.106799		1377	0.215178		1377	0.313052		1377	0.352197
1462.85	0.129061			2178.01	0.121593		1375.07	0.660149		1375.07	0.661733		1375.07	0.717967		1375.07	1.55373		1375.07	1.76491		1375.07	1.8939		1375.07	0.152901		1375.07	0.169026		1375.07	0.104681		1375.07	0.209148		1375.07	0.303091		1375.07	0.341758
1460.98	0.128769			2176.69	0.122111		1373.14	0.641241		1373.14	0.64628		1373.14	0.701956		1373.14	1.51117		1373.14	1.71364		1373.14	1.83839		1373.14	0.15028		1373.14	0.165819		1373.14	0.102576		1373.14	0.203453		1373.14	0.293267		1373.14	0.331836
1459.12	0.12979			2175.36	0.122629		1371.21	0.623923		1371.21	0.634441		1371.21	0.68733		1371.21	1.474		1371.21	1.6706		1371.21	1.79219		1371.21	0.148054		1371.21	0.16275		1371.21	0.100864		1371.21	0.198974		1371.21	0.285505		1371.21	0.3241
1457.26	0.133339			2174.03	0.122629		1369.28	0.609864		1369.28	0.625413		1369.28	0.673998		1369.28	1.43959		1369.28	1.63428		1369.28	1.7506		1369.28	0.145083		1369.28	0.159395		1369.28	0.099459		1369.28	0.195002		1369.28	0.278735		1369.28	0.317153
1455.39	0.13405			2172.7	0.122629		1367.35	0.597749		1367.35	0.61777		1367.35	0.661237		1367.35	1.4057		1367.35	1.60082		1367.35	1.70974		1367.35	0.14107		1367.35	0.155994		1367.35	0.098236		1367.35	0.191276		1367.35	0.272207		1367.35	0.310229
1453.53	0.132995			2171.37	0.122629		1365.42	0.588043		1365.42	0.611528		1365.42	0.650214		1365.42	1.37502		1365.42	1.5721		1365.42	1.67243		1365.42	0.136727		1365.42	0.153374		1365.42	0.09729		1365.42	0.188334		1365.42	0.266403		1365.42	0.304033
1451.67	0.132146			2170.04	0.122629		1363.5	0.578447		1363.5	0.604965		1363.5	0.638954		1363.5	1.34294		1363.5	1.54139		1363.5	1.63512		1363.5	0.132297		1363.5	0.151436		1363.5	0.096474		1363.5	0.185661		1363.5	0.260436		1363.5	0.297922
1449.8	0.132562			2168.71	0.122629		1361.57	0.565924		1361.57	0.597168		1361.57	0.6255		1361.57	1.3068		1361.57	1.50336		1361.57	1.59628		1361.57	0.128841		1361.57	0.14966		1361.57	0.095709		1361.57	0.182322		1361.57	0.254182		1361.57	0.291448
1447.94	0.133593			2167.39	0.122629		1359.64	0.553766		1359.64	0.590899		1359.64	0.612877		1359.64	1.27476		1359.64	1.46835		1359.64	1.56152		1359.64	0.127425		1359.64	0.147857		1359.64	0.094995		1359.64	0.178523		1359.64	0.24925		1359.64	0.285317
1446.08	0.134398			2166.06	0.122629		1357.71	0.544541		1357.71	0.586734		1357.71	0.602571		1357.71	1.24993		1357.71	1.44002		1357.71	1.5321		1357.71	0.126899		1357.71	0.145674		1357.71	0.093864		1357.71	0.174658		1357.71	0.245783		1357.71	0.279475
1444.21	0.134707			2164.73	0.122629		1355.78	0.535422		1355.78	0.581425		1355.78	0.592937		1355.78	1.22931		1355.78	1.41152		1355.78	1.50488		1355.78	0.125836		1355.78	0.142464		1355.78	0.091839		1355.78	0.170639		1355.78	0.242346		1355.78	0.273613
1442.35	0.135263			2163.4	0.122629		1353.85	0.523795		1353.85	0.573133		1353.85	0.583512		1353.85	1.21202		1353.85	1.38188		1353.85	1.47839		1353.85	0.123997		1353.85	0.138265		1353.85	0.089357		1353.85	0.166874		1353.85	0.237739		1353.85	0.267995
1440.48	0.135777			2162.07	0.122629		1351.92	0.511702		1351.92	0.563885		1351.92	0.575118		1351.92	1.19616		1351.92	1.3544		1351.92	1.45067		1351.92	0.121942		1351.92	0.133879		1351.92	0.087645		1351.92	0.163599		1351.92	0.23198		1351.92	0.262362
1438.62	0.136849			2160.74	0.122629		1350	0.503162		1350	0.556269		1350	0.568291		1350	1.18012		1350	1.33113		1350	1.42286		1350	0.120237		1350	0.130075		1350	0.087324		1350	0.160504		1350	0.226171		1350	0.256887
1436.76	0.139189			2159.42	0.122629		1348.07	0.497985		1348.07	0.550545		1348.07	0.562662		1348.07	1.16445		1348.07	1.31041		1348.07	1.39776		1348.07	0.118963		1348.07	0.12711		1348.07	0.087485		1348.07	0.157575		1348.07	0.221594		1348.07	0.25256
1434.89	0.140319			2158.09	0.122629		1346.14	0.49246		1346.14	0.545566		1346.14	0.557694		1346.14	1.14977		1346.14	1.28772		1346.14	1.37481		1346.14	0.117683		1346.14	0.124604		1346.14	0.086812		1346.14	0.155182		1346.14	0.219133		1346.14	0.249231
1433.03	0.139987			2156.76	0.122629		1344.21	0.485585		1344.21	0.540773		1344.21	0.553676		1344.21	1.13603		1344.21	1.26328		1344.21	1.35372		1344.21	0.11617		1344.21	0.122318		1344.21	0.085314		1344.21	0.153618		1344.21	0.218717		1344.21	0.245598
1431.17	0.140459			2155.43	0.122629		1342.28	0.47884		1342.28	0.535885		1342.28	0.550311		1342.28	1.12158		1342.28	1.2411		1342.28	1.33375		1342.28	0.114541		1342.28	0.120627		1342.28	0.083658		1342.28	0.152407		1342.28	0.218275		1342.28	0.240855
1429.3	0.141801			2154.1	0.122629		1340.35	0.472161		1340.35	0.53027		1340.35	0.545951		1340.35	1.10682		1340.35	1.22235		1340.35	1.31417		1340.35	0.113188		1340.35	0.119904		1340.35	0.082054		1340.35	0.15067		1340.35	0.214516		1340.35	0.235418
1427.44	0.142981			2152.77	0.122629		1338.42	0.46471		1338.42	0.523484		1338.42	0.539022		1338.42	1.09394		1338.42	1.20284		1338.42	1.29449		1338.42	0.112561		1338.42	0.119692		1338.42	0.08091		1338.42	0.148198		1338.42	0.205837		1338.42	0.230366
1425.58	0.144355			2151.45	0.122629		1336.5	0.458512		1336.5	0.516639		1336.5	0.531121		1336.5	1.08427		1336.5	1.18418		1336.5	1.27663		1336.5	0.112707		1336.5	0.119454		1336.5	0.080849		1336.5	0.145592		1336.5	0.196159		1336.5	0.226716
1423.71	0.146474			2150.12	0.122629		1334.57	0.454248		1334.57	0.510355		1334.57	0.524309		1334.57	1.07414		1334.57	1.17177		1334.57	1.25984		1334.57	0.113257		1334.57	0.119108		1334.57	0.081454		1334.57	0.14288		1334.57	0.190177		1334.57	0.223936
1421.85	0.148257			2148.79	0.122629		1332.64	0.449871		1332.64	0.504477		1332.64	0.518991		1332.64	1.05927		1332.64	1.16434		1332.64	1.24172		1332.64	0.113792		1332.64	0.118539		1332.64	0.0818		1332.64	0.139913		1332.64	0.189112		1332.64	0.221053
1419.99	0.151118			2147.46	0.122629		1330.71	0.44397		1330.71	0.499092		1330.71	0.514469		1330.71	1.04082		1330.71	1.15342		1330.71	1.22351		1330.71	0.113944		1330.71	0.118077		1330.71	0.081327		1330.71	0.136913		1330.71	0.190985		1330.71	0.217744
1418.12	0.154547			2146.13	0.122686		1328.78	0.436467		1328.78	0.494075		1328.78	0.509538		1328.78	1.02291		1328.78	1.13084		1328.78	1.20658		1328.78	0.113412		1328.78	0.118043		1328.78	0.079952		1328.78	0.133896		1328.78	0.191973		1328.78	0.214102
1416.26	0.155348			2144.8	0.122974		1326.85	0.428699		1326.85	0.489826		1326.85	0.504445		1326.85	1.00998		1326.85	1.10138		1326.85	1.19276		1326.85	0.112237		1326.85	0.117901		1326.85	0.078115		1326.85	0.130812		1326.85	0.189994		1326.85	0.210807
1414.4	0.155169			2143.47	0.123205		1324.92	0.422109		1324.92	0.486973		1324.92	0.49957		1324.92	1.00134		1324.92	1.07621		1324.92	1.18146		1324.92	0.110734		1324.92	0.116923		1324.92	0.07656		1324.92	0.12802		1324.92	0.185495		1324.92	0.208056
1412.53	0.155904			2142.15	0.123205		1323	0.41759		1323	0.48569		1323	0.49455		1323	0.992925		1323	1.06197		1323	1.17077		1323	0.109372		1323	0.115241		1323	0.07578		1323	0.126334		1323	0.179903		1323	0.205654
1410.67	0.157178			2140.82	0.123205		1321.07	0.414753		1321.07	0.484825		1321.07	0.488838		1321.07	0.981887		1321.07	1.0574		1321.07	1.15865		1321.07	0.108414		1321.07	0.1132		1321.07	0.075736		1321.07	0.125795		1321.07	0.174559		1321.07	0.203311
1408.81	0.158497			2139.49	0.123205		1319.14	0.411957		1319.14	0.482778		1319.14	0.482251		1319.14	0.969085		1319.14	1.05599		1319.14	1.14409		1319.14	0.107853		1319.14	0.110991		1319.14	0.076036		1319.14	0.125365		1319.14	0.171069		1319.14	0.200725
1406.94	0.159833			2138.16	0.123205		1317.21	0.408381		1317.21	0.479435		1317.21	0.475777		1317.21	0.959047		1317.21	1.05129		1317.21	1.13038		1317.21	0.10744		1317.21	0.109331		1317.21	0.076103		1317.21	0.124299		1317.21	0.171244		1317.21	0.19819
1405.08	0.161829			2136.83	0.123205		1315.28	0.404457		1315.28	0.47522		1315.28	0.470698		1315.28	0.953472		1315.28	1.04107		1315.28	1.11893		1315.28	0.106644		1315.28	0.108752		1315.28	0.075497		1315.28	0.122973		1315.28	0.174939		1315.28	0.195918
1403.22	0.163395			2135.5	0.123205		1313.35	0.400898		1313.35	0.469878		1313.35	0.46733		1313.35	0.950514		1313.35	1.02966		1313.35	1.10787		1313.35	0.105237		1313.35	0.108802		1313.35	0.074169		1313.35	0.122427		1313.35	0.180037		1313.35	0.193982
1401.35	0.164365			2134.18	0.123205		1311.42	0.398369		1311.42	0.463293		1311.42	0.464562		1311.42	0.94668		1311.42	1.02168		1311.42	1.09489		1311.42	0.103277		1311.42	0.108519		1311.42	0.072445		1311.42	0.122888		1311.42	0.183852		1311.42	0.192552
1399.49	0.16614			2132.85	0.123205		1309.5	0.397916		1309.5	0.45656		1309.5	0.461187		1309.5	0.93973		1309.5	1.01814		1309.5	1.08125		1309.5	0.101072		1309.5	0.107305		1309.5	0.070996		1309.5	0.123602		1309.5	0.184871		1309.5	0.191976
1397.62	0.168083			2131.52	0.123205		1307.57	0.399037		1307.57	0.450702		1307.57	0.456641		1307.57	0.927297		1307.57	1.01536		1307.57	1.07022		1307.57	0.099079		1307.57	0.105285		1307.57	0.070406		1307.57	0.123871		1307.57	0.182767		1307.57	0.192213
1395.76	0.169314			2130.19	0.123205		1305.64	0.399345		1305.64	0.445996		1305.64	0.451831		1305.64	0.907625		1305.64	1.00697		1305.64	1.06344		1305.64	0.097589		1305.64	0.103269		1305.64	0.070906		1305.64	0.123408		1305.64	0.177587		1305.64	0.192546
1393.9	0.170807			2128.86	0.123205		1303.71	0.397244		1303.71	0.442121		1303.71	0.448397		1303.71	0.884871		1303.71	0.98902		1303.71	1.05935		1303.71	0.096508		1303.71	0.101937		1303.71	0.072398		1303.71	0.12226		1303.71	0.169815		1303.71	0.192121
1392.03	0.171099			2127.53	0.123147		1301.78	0.392716		1301.78	0.438576		1301.78	0.446375		1301.78	0.86656		1301.78	0.964226		1301.78	1.05523		1301.78	0.095532		1301.78	0.101316		1301.78	0.07462		1301.78	0.120637		1301.78	0.160416		1301.78	0.190365
1390.17	0.170993			2126.21	0.122859		1299.85	0.387723		1299.85	0.435648		1299.85	0.445574		1299.85	0.857031		1299.85	0.941877		1299.85	1.05175		1299.85	0.094673		1299.85	0.101364		1299.85	0.077258		1299.85	0.118989		1299.85	0.151023		1299.85	0.187407
1388.31	0.172099			2124.88	0.122629		1297.92	0.385474		1297.92	0.43358		1297.92	0.445948		1297.92	0.854047		1297.92	0.92819		1297.92	1.04865		1297.92	0.094087		1297.92	0.101637		1297.92	0.07964		1297.92	0.117835		1297.92	0.14347		1297.92	0.183632
1386.44	0.173832			2123.55	0.122629		1296	0.386862		1296	0.432329		1296	0.446138		1296	0.854936		1296	0.923443		1296	1.04388		1296	0.093883		1296	0.101201		1296	0.080878		1296	0.117481		1296	0.139618		1296	0.179522
1384.58	0.173914			2122.22	0.122629		1294.07	0.388372		1294.07	0.431711		1294.07	0.444476		1294.07	0.858739		1294.07	0.925944		1294.07	1.03484		1294.07	0.093962		1294.07	0.099623		1294.07	0.080566		1294.07	0.117508		1294.07	0.140396		1294.07	0.175423
1382.72	0.173504			2120.89	0.122629		1292.14	0.386992		1292.14	0.431292		1292.14	0.441419		1292.14	0.86109		1292.14	0.933952		1292.14	1.02006		1292.14	0.094028		1292.14	0.097658		1292.14	0.079137		1292.14	0.117105		1292.14	0.14514		1292.14	0.171692
1380.85	0.173512			2119.56	0.122629		1290.21	0.383972		1290.21	0.43066		1290.21	0.438345		1290.21	0.85433		1290.21	0.942468		1290.21	1.00094		1290.21	0.093908		1290.21	0.096453		1290.21	0.077214		1290.21	0.11595		1290.21	0.152182		1290.21	0.169201
1378.99	0.17364			2118.23	0.122629		1288.28	0.381642		1288.28	0.429698		1288.28	0.434914		1288.28	0.835956		1288.28	0.943626		1288.28	0.979623		1288.28	0.093618		1288.28	0.09624		1288.28	0.074836		1288.28	0.114246		1288.28	0.159372		1288.28	0.168669
1377.13	0.173463			2116.91	0.122629		1286.35	0.380743		1286.35	0.428453		1286.35	0.429903		1286.35	0.814054		1286.35	0.934527		1286.35	0.958909		1286.35	0.0933		1286.35	0.096159		1286.35	0.07195		1286.35	0.112385		1286.35	0.16486		1286.35	0.169764
1375.26	0.173352			2115.58	0.122629		1284.42	0.380625		1284.42	0.426354		1284.42	0.423346		1284.42	0.798924		1284.42	0.91855		1284.42	0.941254		1284.42	0.092901		1284.42	0.095058		1284.42	0.068911		1284.42	0.110485		1284.42	0.167632		1284.42	0.171171
1373.4	0.173399			2114.25	0.122629		1282.5	0.380669		1282.5	0.422855		1282.5	0.417513		1282.5	0.794351		1282.5	0.902938		1282.5	0.929299		1282.5	0.092214		1282.5	0.092841		1282.5	0.066258		1282.5	0.108632		1282.5	0.16752		1282.5	0.171866
1371.54	0.172568			2112.92	0.122629		1280.57	0.380028		1280.57	0.418147		1280.57	0.414253		1280.57	0.794847		1280.57	0.893457		1280.57	0.923841		1280.57	0.091173		1280.57	0.090638		1280.57	0.064575		1280.57	0.107145		1280.57	0.164511		1280.57	0.171306
1369.67	0.1713			2111.59	0.122629		1278.64	0.377055		1278.64	0.413218		1278.64	0.412693		1278.64	0.792375		1278.64	0.890641		1278.64	0.923042		1278.64	0.089899		1278.64	0.089707		1278.64	0.064214		1278.64	0.106369		1278.64	0.159013		1278.64	0.169404
1367.81	0.17022			2110.26	0.122917		1276.71	0.370487		1276.71	0.408886		1276.71	0.410833		1276.71	0.786959		1276.71	0.890976		1276.71	0.924165		1276.71	0.088552		1276.71	0.090308		1276.71	0.065082		1276.71	0.106434		1276.71	0.152128		1276.71	0.166753
1365.95	0.168598			2108.94	0.123205		1274.78	0.361076		1274.78	0.405064		1274.78	0.408011		1274.78	0.785788		1274.78	0.890165		1274.78	0.924591		1274.78	0.087305		1274.78	0.091541		1274.78	0.066737		1274.78	0.107125		1274.78	0.144709		1274.78	0.164131
1364.08	0.166996			2107.61	0.123205		1272.85	0.351885		1272.85	0.402288		1272.85	0.405484		1272.85	0.79274		1272.85	0.885915		1272.85	0.923638		1272.85	0.086374		1272.85	0.09234		1272.85	0.068639		1272.85	0.108085		1272.85	0.137107		1272.85	0.16176
1362.22	0.16575			2106.28	0.123205		1270.92	0.34594		1270.92	0.402112		1270.92	0.404387		1270.92	0.802381		1270.92	0.876444		1270.92	0.920976		1270.92	0.085735		1270.92	0.092175		1270.92	0.070402		1270.92	0.108833		1270.92	0.129967		1270.92	0.159218
1360.35	0.163731			2104.95	0.123205		1269	0.343838		1269	0.404547		1269	0.404485		1269	0.807387		1269	0.861806		1269	0.917245		1269	0.085233		1269	0.091207		1269	0.07181		1269	0.108918		1269	0.124712		1269	0.15643
1358.49	0.160977			2103.62	0.123205		1267.07	0.343777		1267.07	0.406688		1267.07	0.404991		1267.07	0.804337		1267.07	0.844993		1267.07	0.913005		1267.07	0.084725		1267.07	0.090138		1267.07	0.072587		1267.07	0.108125		1267.07	0.122332		1267.07	0.153568
1356.63	0.158455			2102.29	0.123205		1265.14	0.344359		1265.14	0.405664		1265.14	0.405439		1265.14	0.792695		1265.14	0.830437		1265.14	0.907185		1265.14	0.084045		1265.14	0.089743		1265.14	0.072502		1265.14	0.106572		1265.14	0.12282		1265.14	0.150779
1354.76	0.156118			2100.97	0.123205		1263.21	0.346212		1263.21	0.401038		1263.21	0.405444		1263.21	0.774789		1263.21	0.819745		1263.21	0.898688		1263.21	0.083277		1263.21	0.090169		1263.21	0.071663		1263.21	0.104735		1263.21	0.125701		1263.21	0.148313
1352.9	0.153677			2099.64	0.123494		1261.28	0.350179		1261.28	0.394389		1261.28	0.404612		1261.28	0.755638		1261.28	0.809426		1261.28	0.888687		1261.28	0.082631		1261.28	0.090683		1261.28	0.070321		1261.28	0.103266		1261.28	0.130333		1261.28	0.146195
1351.04	0.151118			2098.31	0.123782		1259.35	0.355025		1259.35	0.387961		1259.35	0.402788		1259.35	0.741233		1259.35	0.795866		1259.35	0.880327		1259.35	0.08203		1259.35	0.090455		1259.35	0.068723		1259.35	0.102638		1259.35	0.135894		1259.35	0.144415
1349.17	0.148685			2096.98	0.123782		1257.42	0.358257		1257.42	0.383291		1257.42	0.400094		1257.42	0.735878		1257.42	0.780764		1257.42	0.874667		1257.42	0.081364		1257.42	0.089304		1257.42	0.067153		1257.42	0.102748		1257.42	0.141016		1257.42	0.143145
1347.31	0.146257			2095.65	0.123782		1255.5	0.359166		1255.5	0.381048		1255.5	0.397328		1255.5	0.74021		1255.5	0.771178		1255.5	0.870067		1255.5	0.080812		1255.5	0.087686		1255.5	0.065761		1255.5	0.103148		1255.5	0.144421		1255.5	0.142461
1345.45	0.143841			2094.32	0.123782		1253.57	0.358688		1253.57	0.381236		1253.57	0.395594		1253.57	0.748902		1253.57	0.771489		1253.57	0.862456		1253.57	0.080493		1253.57	0.086082		1253.57	0.06465		1253.57	0.103455		1253.57	0.145805		1253.57	0.142064
1343.58	0.141433			2092.99	0.12384		1251.64	0.358001		1251.64	0.383157		1251.64	0.395526		1251.64	0.753632		1251.64	0.78027		1251.64	0.85035		1251.64	0.080367		1251.64	0.084705		1251.64	0.063942		1251.64	0.103598		1251.64	0.14584		1251.64	0.141858
1341.72	0.139169			2091.67	0.124418		1249.71	0.357674		1249.71	0.385088		1249.71	0.396765		1249.71	0.74953		1249.71	0.794208		1249.71	0.83874		1249.71	0.080379		1249.71	0.083662		1249.71	0.063471		1249.71	0.103705		1249.71	0.14517		1249.71	0.141953
1339.86	0.137021			2090.34	0.124939		1247.78	0.357517		1247.78	0.38527		1247.78	0.398671		1247.78	0.738132		1247.78	0.80986		1247.78	0.833025		1247.78	0.080466		1247.78	0.082939		1247.78	0.062919		1247.78	0.10378		1247.78	0.143733		1247.78	0.142248
1337.99	0.134667			2089.01	0.124939		1245.85	0.357387		1245.85	0.383499		1245.85	0.400421		1245.85	0.724489		1245.85	0.82318		1245.85	0.833448		1245.85	0.080517		1245.85	0.082226		1245.85	0.062219		1245.85	0.103785		1245.85	0.141152		1245.85	0.142417
1336.13	0.131909			2087.68	0.124939		1243.92	0.35715		1243.92	0.381043		1243.92	0.400269		1243.92	0.712057		1243.92	0.830365		1243.92	0.836362		1243.92	0.080459		1243.92	0.081316		1243.92	0.061428		1243.92	0.103605		1243.92	0.137484		1243.92	0.142039
1334.27	0.129251			2086.35	0.124939		1242	0.356979		1242	0.379872		1242	0.397042		1242	0.702232		1242	0.830431		1242	0.838652		1242	0.080333		1242	0.080533		1242	0.0607		1242	0.102983		1242	0.133377		1242	0.141121
1332.4	0.12689			2085.02	0.124939		1240.07	0.357505		1240.07	0.381202		1240.07	0.391552		1240.07	0.694874		1240.07	0.824518		1240.07	0.838395		1240.07	0.080108		1240.07	0.080233		1240.07	0.060367		1240.07	0.101731		1240.07	0.129151		1240.07	0.139806
1330.54	0.124741			2083.7	0.124939		1238.14	0.358983		1238.14	0.384971		1238.14	0.386444		1238.14	0.690159		1238.14	0.815047		1238.14	0.835453		1238.14	0.079834		1238.14	0.080431		1238.14	0.060662		1238.14	0.099884		1238.14	0.124813		1238.14	0.138192
1328.68	0.122741			2082.37	0.124939		1236.21	0.360356		1236.21	0.38989		1236.21	0.384505		1236.21	0.688425		1236.21	0.804024		1236.21	0.830743		1236.21	0.079584		1236.21	0.080798		1236.21	0.06159		1236.21	0.097788		1236.21	0.12057		1236.21	0.136566
1326.81	0.12096			2081.04	0.124939		1234.28	0.359903		1234.28	0.393864		1234.28	0.38614		1234.28	0.68839		1234.28	0.792262		1234.28	0.824989		1234.28	0.079273		1234.28	0.080827		1234.28	0.062886		1234.28	0.096176		1234.28	0.116701		1234.28	0.135304
1324.95	0.119332			2079.71	0.124939		1232.35	0.357223		1232.35	0.39547		1232.35	0.38843		1232.35	0.687899		1232.35	0.780428		1232.35	0.819137		1232.35	0.078871		1232.35	0.080345		1232.35	0.064008		1232.35	0.09567		1232.35	0.113513		1232.35	0.134731
1323.08	0.117648			2078.38	0.124939		1230.42	0.353588		1230.42	0.394983		1230.42	0.387485		1230.42	0.685406		1230.42	0.768573		1230.42	0.812739		1230.42	0.078434		1230.42	0.079612		1230.42	0.064708		1230.42	0.096142		1230.42	0.111204		1230.42	0.134974
1321.22	0.115959			2077.05	0.124939		1228.5	0.350576		1228.5	0.394149		1228.5	0.382692		1228.5	0.681989		1228.5	0.757036		1228.5	0.805238		1228.5	0.078071		1228.5	0.079056		1228.5	0.065439		1228.5	0.097		1228.5	0.109645		1228.5	0.135928
1319.36	0.114464			2075.73	0.124939		1226.57	0.348564		1226.57	0.393949		1226.57	0.37694		1226.57	0.679242		1226.57	0.745676		1226.57	0.797528		1226.57	0.077769		1226.57	0.078923		1226.57	0.066433		1226.57	0.097623		1226.57	0.108582		1226.57	0.137175
1317.49	0.113021			2074.4	0.124939		1224.64	0.346616		1224.64	0.393325		1224.64	0.373155		1224.64	0.677045		1224.64	0.733981		1224.64	0.790657		1224.64	0.077419		1224.64	0.079142		1224.64	0.067057		1224.64	0.09759		1224.64	0.108081		1224.64	0.138155
1315.63	0.111547			2073.07	0.124939		1222.71	0.344049		1222.71	0.391233		1222.71	0.371979		1222.71	0.674102		1222.71	0.722328		1222.71	0.783898		1222.71	0.077001		1222.71	0.079681		1222.71	0.06683		1222.71	0.09665		1222.71	0.108308		1222.71	0.138354
1313.77	0.110073			2071.74	0.124939		1220.78	0.341617		1220.78	0.388832		1220.78	0.372325		1220.78	0.669232		1220.78	0.711915		1220.78	0.775639		1220.78	0.076518		1220.78	0.080759		1220.78	0.066128		1220.78	0.094884		1220.78	0.109286		1220.78	0.137701
1311.9	0.108573			2070.41	0.124939		1218.85	0.340602		1218.85	0.387857		1218.85	0.37337		1218.85	0.662805		1218.85	0.704189		1218.85	0.766181		1218.85	0.076116		1218.85	0.082348		1218.85	0.065432		1218.85	0.093002		1218.85	0.111005		1218.85	0.136647
1310.04	0.107063			2069.08	0.124939		1216.92	0.341336		1216.92	0.387688		1216.92	0.374994		1216.92	0.656308		1216.92	0.699667		1216.92	0.757797		1216.92	0.07598		1216.92	0.083824		1216.92	0.064723		1216.92	0.091638		1216.92	0.113348		1216.92	0.135705
1308.18	0.10562			2067.76	0.125228		1215	0.342838		1215	0.386107		1215	0.37657		1215	0.651265		1215	0.698297		1215	0.752935		1215	0.075982		1215	0.084447		1215	0.063685		1215	0.0908		1215	0.116181		1215	0.135295
1306.31	0.10426			2066.43	0.125518		1213.07	0.34355		1213.07	0.382259		1213.07	0.376681		1213.07	0.647833		1213.07	0.699632		1213.07	0.752076		1213.07	0.075916		1213.07	0.083887		1213.07	0.062193		1213.07	0.090261		1213.07	0.119198		1213.07	0.135372
1304.45	0.103015			2065.1	0.125518		1211.14	0.342779		1211.14	0.37803		1211.14	0.374723		1211.14	0.645005		1211.14	0.702533		1211.14	0.753648		1211.14	0.075786		1211.14	0.08233		1211.14	0.060562		1211.14	0.089876		1211.14	0.121879		1211.14	0.135443
1302.59	0.101834			2063.77	0.125518		1209.21	0.341037		1209.21	0.375985		1209.21	0.371654		1209.21	0.642031		1209.21	0.704776		1209.21	0.75507		1209.21	0.075545		1209.21	0.080193		1209.21	0.059184		1209.21	0.08971		1209.21	0.123974		1209.21	0.13511
1300.72	0.100531			2062.44	0.125518		1207.28	0.339215		1207.28	0.376366		1207.28	0.368553		1207.28	0.638916		1207.28	0.704521		1207.28	0.754288		1207.28	0.075098		1207.28	0.077975		1207.28	0.05811		1207.28	0.089903		1207.28	0.125771		1207.28	0.134283
1298.86	0.099025			2061.11	0.125518		1205.35	0.337825		1205.35	0.377039		1205.35	0.365523		1205.35	0.636148		1205.35	0.702129		1205.35	0.750681		1205.35	0.074414		1205.35	0.076239		1205.35	0.057261		1205.35	0.090394		1205.35	0.127695		1205.35	0.133152
1297	0.09754			2059.78	0.125518		1203.42	0.336769		1203.42	0.376006		1203.42	0.362735		1203.42	0.633935		1203.42	0.698237		1203.42	0.74504		1203.42	0.073501		1203.42	0.075176		1203.42	0.056693		1203.42	0.091003		1203.42	0.12993		1203.42	0.131975
1295.13	0.096185			2058.46	0.125518		1201.5	0.335449		1201.5	0.373401		1201.5	0.360974		1201.5	0.631959		1201.5	0.692745		1201.5	0.739529		1201.5	0.072516		1201.5	0.074548		1201.5	0.056486		1201.5	0.091491		1201.5	0.132245		1201.5	0.130765
1293.27	0.094996			2057.13	0.125518		1199.57	0.332673		1199.57	0.370618		1199.57	0.360343		1199.57	0.629893		1199.57	0.686123		1199.57	0.735655		1199.57	0.071618		1199.57	0.074203		1199.57	0.05667		1199.57	0.091566		1199.57	0.133886		1199.57	0.129341
1291.41	0.09389			2055.8	0.125518		1197.64	0.327803		1197.64	0.368191		1197.64	0.359755		1197.64	0.628188		1197.64	0.679785		1197.64	0.732857		1197.64	0.070833		1197.64	0.073969		1197.64	0.057211		1197.64	0.091261		1197.64	0.134179		1197.64	0.127709
1289.54	0.092822			2054.47	0.125518		1195.71	0.321988		1195.71	0.365537		1195.71	0.358144		1195.71	0.627657		1195.71	0.675123		1195.71	0.729655		1195.71	0.070304		1195.71	0.07354		1195.71	0.058006		1195.71	0.091093		1195.71	0.133019		1195.71	0.126126
1287.68	0.091738			2053.14	0.125518		1193.78	0.316931		1193.78	0.36231		1193.78	0.356008		1193.78	0.628759		1193.78	0.672289		1193.78	0.725397		1193.78	0.070325		1193.78	0.072901		1193.78	0.058914		1193.78	0.091434		1193.78	0.130534		1193.78	0.124816
1285.81	0.090658			2051.81	0.125518		1191.85	0.313411		1191.85	0.358571		1191.85	0.355065		1191.85	0.631371		1191.85	0.670405		1191.85	0.720505		1191.85	0.070803		1191.85	0.072109		1191.85	0.059673		1191.85	0.092012		1191.85	0.127082		1191.85	0.123728
1283.95	0.089608			2050.49	0.125518		1189.92	0.311569		1189.92	0.354245		1189.92	0.356444		1189.92	0.634752		1189.92	0.668897		1189.92	0.715874		1189.92	0.071238		1189.92	0.071157		1189.92	0.060023		1189.92	0.092531		1189.92	0.123457		1189.92	0.122774
1282.09	0.088644			2049.16	0.125518		1188	0.31138		1188	0.349502		1188	0.359388		1188	0.637695		1188	0.667843		1188	0.711882		1188	0.071473		1188	0.0702		1188	0.060057		1188	0.093137		1188	0.12008		1188	0.122018
1280.22	0.087789			2047.83	0.125518		1186.07	0.312768		1186.07	0.345376		1186.07	0.361906		1186.07	0.638734		1186.07	0.668007		1186.07	0.707479		1186.07	0.07162		1186.07	0.069358		1186.07	0.060081		1186.07	0.09382		1186.07	0.116646		1186.07	0.121453
1278.36	0.086987			2046.5	0.125518		1184.14	0.315301		1184.14	0.343167		1184.14	0.362955		1184.14	0.636759		1184.14	0.670224		1184.14	0.701893		1184.14	0.071628		1184.14	0.068732		1184.14	0.060288		1184.14	0.094377		1184.14	0.113129		1184.14	0.12106
1276.5	0.086267			2045.17	0.125518		1182.21	0.317773		1182.21	0.342833		1182.21	0.362602		1182.21	0.631569		1182.21	0.673792		1182.21	0.696165		1182.21	0.071527		1182.21	0.068391		1182.21	0.060769		1182.21	0.095046		1182.21	0.109905		1182.21	0.120923
1274.63	0.085628			2043.84	0.125518		1180.28	0.318887		1180.28	0.342979		1180.28	0.360781		1180.28	0.6242		1180.28	0.677143		1180.28	0.691643		1180.28	0.071467		1180.28	0.068188		1180.28	0.06126		1180.28	0.09608		1180.28	0.106955		1180.28	0.121096
1272.77	0.084974			2042.52	0.125518		1178.35	0.318168		1178.35	0.342619		1178.35	0.357532		1178.35	0.615913		1178.35	0.679656		1178.35	0.687979		1178.35	0.071477		1178.35	0.068015		1178.35	0.061305		1178.35	0.097123		1178.35	0.103912		1178.35	0.121414
1270.91	0.084292			2041.19	0.125518		1176.42	0.316182		1176.42	0.341941		1176.42	0.353863		1176.42	0.607136		1176.42	0.681574		1176.42	0.68371		1176.42	0.071504		1176.42	0.067978		1176.42	0.060991		1176.42	0.097825		1176.42	0.100595		1176.42	0.121479
1269.04	0.083683			2039.86	0.125518		1174.5	0.313762		1174.5	0.341399		1174.5	0.351341		1174.5	0.59862		1174.5	0.683254		1174.5	0.678317		1174.5	0.071588		1174.5	0.068237		1174.5	0.060739		1174.5	0.098332		1174.5	0.097051		1174.5	0.121031
1267.18	0.083176			2038.53	0.125518		1172.57	0.310827		1172.57	0.340717		1172.57	0.35062		1172.57	0.592328		1172.57	0.684831		1172.57	0.672792		1172.57	0.071728		1172.57	0.068853		1172.57	0.060592		1172.57	0.098852		1172.57	0.093567		1172.57	0.120377
1265.32	0.082726			2037.2	0.125518		1170.64	0.306735		1170.64	0.338926		1170.64	0.350655		1170.64	0.589886		1170.64	0.686057		1170.64	0.668294		1170.64	0.071817		1170.64	0.069713		1170.64	0.060309		1170.64	0.099328		1170.64	0.090602		1170.64	0.119962
1263.45	0.082318			2035.87	0.125808		1168.71	0.30178		1168.71	0.335767		1168.71	0.34989		1168.71	0.590937		1168.71	0.687099		1168.71	0.665424		1168.71	0.071862		1168.71	0.070585		1168.71	0.059901		1168.71	0.099636		1168.71	0.088447		1168.71	0.119727
1261.59	0.081996			2034.54	0.126098		1166.78	0.297191		1166.78	0.332571		1166.78	0.348132		1166.78	0.593875		1166.78	0.688643		1166.78	0.664857		1166.78	0.071946		1166.78	0.07134		1166.78	0.059585		1166.78	0.099844		1166.78	0.086943		1166.78	0.119473
1259.73	0.081746			2033.22	0.126679		1164.85	0.293774		1164.85	0.330754		1164.85	0.346509		1164.85	0.597387		1164.85	0.690801		1164.85	0.666839		1164.85	0.072149		1164.85	0.07197		1164.85	0.059462		1164.85	0.099975		1164.85	0.085793		1164.85	0.119188
1257.86	0.081552			2031.89	0.127261		1162.92	0.291361		1162.92	0.330566		1162.92	0.345787		1162.92	0.600649		1162.92	0.69291		1162.92	0.670615		1162.92	0.072306		1162.92	0.072337		1162.92	0.059466		1162.92	0.099806		1162.92	0.085043		1162.92	0.118876
1256	0.081402			2030.56	0.127261		1161	0.289336		1161	0.331573		1161	0.345747		1161	0.602977		1161	0.694083		1161	0.675302		1161	0.072161		1161	0.072219		1161	0.059514		1161	0.099287		1161	0.084761		1161	0.118531
1254.14	0.081251			2029.23	0.127261		1159.07	0.287939		1159.07	0.333419		1159.07	0.346409		1159.07	0.603592		1159.07	0.69416		1159.07	0.680253		1159.07	0.071925		1159.07	0.071648		1159.07	0.059713		1159.07	0.098639		1159.07	0.084979		1159.07	0.118191
1252.27	0.081117			2027.9	0.127261		1157.14	0.288196		1157.14	0.336003		1157.14	0.348286		1157.14	0.600985		1157.14	0.692632		1157.14	0.684436		1157.14	0.071829		1157.14	0.070905		1157.14	0.06013		1157.14	0.097876		1157.14	0.085852		1157.14	0.117927
1250.41	0.081102			2026.57	0.127261		1155.21	0.289977		1155.21	0.33904		1155.21	0.350888		1155.21	0.59415		1155.21	0.687811		1155.21	0.687061		1155.21	0.071816		1155.21	0.070288		1155.21	0.06048		1155.21	0.096937		1155.21	0.087458		1155.21	0.117949
1248.54	0.081303			2025.25	0.127261		1153.28	0.291795		1153.28	0.341784		1153.28	0.352446		1153.28	0.584449		1153.28	0.678783		1153.28	0.688563		1153.28	0.071739		1153.28	0.070022		1153.28	0.060477		1153.28	0.096172		1153.28	0.089831		1153.28	0.118412
1246.68	0.081519			2023.92	0.127261		1151.35	0.29255		1151.35	0.343297		1151.35	0.351563		1151.35	0.574336		1151.35	0.666585		1151.35	0.690526		1151.35	0.071282		1151.35	0.070124		1151.35	0.060013		1151.35	0.095824		1151.35	0.092778		1151.35	0.11905
1244.82	0.08144			2022.59	0.126679		1149.42	0.292313		1149.42	0.343078		1149.42	0.348819		1149.42	0.565066		1149.42	0.653366		1149.42	0.694272		1149.42	0.070425		1149.42	0.070475		1149.42	0.059041		1149.42	0.095583		1149.42	0.095813		1149.42	0.119463
1242.95	0.081088			2021.26	0.126098		1147.5	0.291498		1147.5	0.341221		1147.5	0.346205		1147.5	0.556722		1147.5	0.641008		1147.5	0.699161		1147.5	0.069724		1147.5	0.07109		1147.5	0.057774		1147.5	0.095282		1147.5	0.098698		1147.5	0.119451
1241.09	0.080675			2019.93	0.126098		1145.57	0.290389		1145.57	0.338154		1145.57	0.344858		1145.57	0.550024		1145.57	0.631071		1145.57	0.703536		1145.57	0.069444		1145.57	0.072101		1145.57	0.056538		1145.57	0.094986		1145.57	0.10153		1145.57	0.118901
1239.23	0.080293			2018.6	0.126098		1143.64	0.289595		1143.64	0.334766		1143.64	0.344286		1143.64	0.546312		1143.64	0.623889		1143.64	0.706585		1143.64	0.06912		1143.64	0.073452		1143.64	0.055497		1143.64	0.094402		1143.64	0.104388		1143.64	0.11781
1237.36	0.079923			2017.28	0.126098		1141.71	0.289951		1141.71	0.332075		1141.71	0.344274		1141.71	0.546262		1141.71	0.617575		1141.71	0.708914		1141.71	0.068289		1141.71	0.074587		1141.71	0.054847		1141.71	0.093271		1141.71	0.107209		1141.71	0.116425
1235.5	0.079473			2015.95	0.126098		1139.78	0.291705		1139.78	0.330154		1139.78	0.34533		1139.78	0.549472		1139.78	0.610124		1139.78	0.710506		1139.78	0.067091		1139.78	0.074871		1139.78	0.054556		1139.78	0.09173		1139.78	0.109655		1139.78	0.114987
1233.64	0.07891			2014.62	0.126098		1137.85	0.294304		1137.85	0.328087		1137.85	0.346865		1137.85	0.554983		1137.85	0.602297		1137.85	0.709771		1137.85	0.066084		1137.85	0.074318		1137.85	0.054189		1137.85	0.089925		1137.85	0.111564		1137.85	0.113637
1231.77	0.078247			2013.29	0.126098		1135.92	0.297259		1135.92	0.325406		1135.92	0.347414		1135.92	0.561261		1135.92	0.596105		1135.92	0.705529		1135.92	0.065557		1135.92	0.073395		1135.92	0.05351		1135.92	0.08798		1135.92	0.113167		1135.92	0.112421
1229.91	0.077568			2011.96	0.126098		1134	0.300565		1134	0.322863		1134	0.34589		1134	0.565996		1134	0.591139		1134	0.698382		1134	0.065405		1134	0.07237		1134	0.052774		1134	0.086189		1134	0.114208		1134	0.111178
1228.05	0.076877			2010.63	0.126098		1132.07	0.304153		1132.07	0.321304		1132.07	0.342847		1132.07	0.567833		1132.07	0.58596		1132.07	0.691192		1132.07	0.065466		1132.07	0.071268		1132.07	0.052431		1132.07	0.08474		1132.07	0.11426		1132.07	0.109767
1226.18	0.076138			2009.3	0.126679		1130.14	0.307608		1130.14	0.320732		1130.14	0.340878		1130.14	0.566586		1130.14	0.580594		1130.14	0.686208		1130.14	0.065552		1130.14	0.070399		1130.14	0.052678		1130.14	0.083555		1130.14	0.113648		1130.14	0.108168
1224.32	0.075346			2007.98	0.127261		1128.21	0.310303		1128.21	0.320956		1128.21	0.341455		1128.21	0.563287		1128.21	0.577069		1128.21	0.682752		1128.21	0.065685		1128.21	0.070429		1128.21	0.053363		1128.21	0.082719		1128.21	0.113056		1128.21	0.106512
1222.46	0.074466			2006.65	0.127261		1126.28	0.31179		1126.28	0.321789		1126.28	0.342163		1126.28	0.560275		1126.28	0.577849		1126.28	0.67899		1126.28	0.065848		1126.28	0.071516		1126.28	0.054221		1126.28	0.082458		1126.28	0.112682		1126.28	0.10504
1220.59	0.073542			2005.32	0.127261		1124.35	0.312354		1124.35	0.322622		1124.35	0.339477		1124.35	0.558379		1124.35	0.583108		1124.35	0.674891		1124.35	0.065901		1124.35	0.072862		1124.35	0.055133		1124.35	0.082836		1124.35	0.112271		1124.35	0.103935
1218.73	0.072657			2003.99	0.126389		1122.42	0.312689		1122.42	0.322615		1122.42	0.333536		1122.42	0.556226		1122.42	0.590355		1122.42	0.67229		1122.42	0.066024		1122.42	0.073403		1122.42	0.056195		1122.42	0.083588		1122.42	0.111552		1122.42	0.103088
1216.87	0.071831			2002.66	0.125518		1120.5	0.313155		1120.5	0.320633		1120.5	0.327571		1120.5	0.552974		1120.5	0.595607		1120.5	0.671825		1120.5	0.066311		1120.5	0.072848		1120.5	0.057286		1120.5	0.084261		1120.5	0.110261		1120.5	0.102154
1215	0.070822			2001.33	0.125518		1118.57	0.313624		1118.57	0.315973		1118.57	0.323649		1118.57	0.549367		1118.57	0.596002		1118.57	0.672439		1118.57	0.066586		1118.57	0.071707		1118.57	0.058027		1118.57	0.084791		1118.57	0.108337		1118.57	0.101133
1213.14	0.069549			2000.01	0.125518		1116.64	0.313608		1116.64	0.310248		1116.64	0.321931		1116.64	0.546073		1116.64	0.591703		1116.64	0.672345		1116.64	0.066761		1116.64	0.070454		1116.64	0.058428		1116.64	0.085379		1116.64	0.105865		1116.64	0.10022
1211.27	0.068295			1998.68	0.125518		1114.71	0.312897		1114.71	0.306507		1114.71	0.322901		1114.71	0.543568		1114.71	0.585618		1114.71	0.669814		1114.71	0.06695		1114.71	0.069342		1114.71	0.05897		1114.71	0.085878		1114.71	0.102917		1114.71	0.099436
1209.41	0.067195			1997.35	0.125518		1112.78	0.3118		1112.78	0.305824		1112.78	0.327011		1112.78	0.542696		1112.78	0.580828		1112.78	0.662596		1112.78	0.067062		1112.78	0.068304		1112.78	0.05981		1112.78	0.085804		1112.78	0.099759		1112.78	0.098683
1207.55	0.066245			1996.02	0.125518		1110.85	0.310563		1110.85	0.306758		1110.85	0.332598		1110.85	0.543768		1110.85	0.578362		1110.85	0.650209		1110.85	0.066872		1110.85	0.067115		1110.85	0.060735		1110.85	0.084877		1110.85	0.096845		1110.85	0.098068
1205.68	0.065377			1994.69	0.125518		1108.92	0.309006		1108.92	0.30759		1108.92	0.336693		1108.92	0.54618		1108.92	0.577344		1108.92	0.637269		1108.92	0.066613		1108.92	0.065989		1108.92	0.061603		1108.92	0.08327		1108.92	0.094403		1108.92	0.097835
1203.82	0.064472			1993.36	0.125518		1107	0.307229		1107	0.307749		1107	0.337482		1107	0.549456		1107	0.576966		1107	0.628664		1107	0.066481		1107	0.065177		1107	0.062106		1107	0.081337		1107	0.092315		1107	0.097829
1201.96	0.06349			1992.04	0.126098		1105.07	0.305687		1105.07	0.307905		1105.07	0.335321		1105.07	0.553207		1105.07	0.577808		1105.07	0.62442		1105.07	0.06628		1105.07	0.064475		1105.07	0.062053		1105.07	0.079389		1105.07	0.090424		1105.07	0.097906
1200.09	0.062511			1990.71	0.126098		1103.14	0.304174		1103.14	0.309166		1103.14	0.331906		1103.14	0.555618		1103.14	0.578879		1103.14	0.621372		1103.14	0.066016		1103.14	0.063686		1103.14	0.061643		1103.14	0.077683		1103.14	0.088481		1103.14	0.098336
1198.23	0.061604			1989.38	0.126098		1101.21	0.30257		1101.21	0.31186		1101.21	0.328277		1101.21	0.555172		1101.21	0.577746		1101.21	0.618338		1101.21	0.065794		1101.21	0.062883		1101.21	0.061006		1101.21	0.076244		1101.21	0.086424		1101.21	0.099261
1196.37	0.060762			1988.05	0.126098		1099.28	0.301311		1099.28	0.315283		1099.28	0.324516		1099.28	0.552436		1099.28	0.573563		1099.28	0.617081		1099.28	0.065352		1099.28	0.061953		1099.28	0.060075		1099.28	0.074719		1099.28	0.084321		1099.28	0.100323
1194.5	0.059962			1986.72	0.125518		1097.35	0.300843		1097.35	0.318833		1097.35	0.32128		1097.35	0.548889		1097.35	0.568174		1097.35	0.618572		1097.35	0.064589		1097.35	0.060664		1097.35	0.058755		1097.35	0.073086		1097.35	0.082171		1097.35	0.101496
1192.64	0.059261			1985.39	0.125518		1095.42	0.301568		1095.42	0.322062		1095.42	0.319787		1095.42	0.545601		1095.42	0.56435		1095.42	0.620775		1095.42	0.063744		1095.42	0.059107		1095.42	0.057188		1095.42	0.071683		1095.42	0.080362		1095.42	0.103123
1190.78	0.05873			1984.06	0.124939		1093.5	0.303354		1093.5	0.323862		1093.5	0.32061		1093.5	0.54376		1093.5	0.562845		1093.5	0.620758		1093.5	0.06292		1093.5	0.057588		1093.5	0.055743		1093.5	0.070701		1093.5	0.079304		1093.5	0.104975
1188.91	0.058349			1982.74	0.124939		1091.57	0.305577		1091.57	0.322967		1091.57	0.322268		1091.57	0.544857		1091.57	0.563895		1091.57	0.618406		1091.57	0.062411		1091.57	0.056471		1091.57	0.054626		1091.57	0.070539		1091.57	0.07894		1091.57	0.10663
1187.05	0.057931			1981.41	0.126098		1089.64	0.30749		1089.64	0.318796		1089.64	0.321973		1089.64	0.548116		1089.64	0.567234		1089.64	0.614887		1089.64	0.062874		1089.64	0.055982		1089.64	0.053702		1089.64	0.071154		1089.64	0.078973		1089.64	0.107844
1185.19	0.057441			1980.08	0.126098		1087.71	0.308901		1087.71	0.312058		1087.71	0.319429		1087.71	0.550917		1087.71	0.570653		1087.71	0.611127		1087.71	0.064408		1087.71	0.056031		1087.71	0.052918		1087.71	0.071707		1087.71	0.07925		1087.71	0.108551
1183.32	0.057017			1978.75	0.125518		1085.78	0.310026		1085.78	0.304557		1085.78	0.316881		1085.78	0.552402		1085.78	0.57233		1085.78	0.60788		1085.78	0.065779		1085.78	0.056226		1085.78	0.052452		1085.78	0.071712		1085.78	0.079635		1085.78	0.108809
1181.46	0.056719			1977.42	0.125518		1083.85	0.310702		1083.85	0.297291		1083.85	0.315266		1083.85	0.553888		1083.85	0.57254		1083.85	0.604523		1083.85	0.065915		1083.85	0.056323		1083.85	0.052139		1083.85	0.071426		1083.85	0.080003		1083.85	0.108837
1179.6	0.056588			1976.09	0.125518		1081.92	0.311208		1081.92	0.289488		1081.92	0.313008		1081.92	0.55474		1081.92	0.572259		1081.92	0.599569		1081.92	0.065443		1081.92	0.056507		1081.92	0.051655		1081.92	0.071289		1081.92	0.080657		1081.92	0.109005
1177.73	0.056589			1974.77	0.125518		1080	0.312184		1080	0.281424		1080	0.308579		1080	0.552135		1080	0.571905		1080	0.593226		1080	0.065257		1080	0.056971		1080	0.051085		1080	0.071509		1080	0.08185		1080	0.109163
1175.87	0.056684			1973.44	0.125518		1078.07	0.313489		1078.07	0.275918		1078.07	0.302867		1078.07	0.545542		1078.07	0.571879		1078.07	0.588505		1078.07	0.065359		1078.07	0.057816		1078.07	0.05056		1078.07	0.071904		1078.07	0.08318		1078.07	0.108838
1174	0.056798			1972.11	0.125518		1076.14	0.314072		1076.14	0.274913		1076.14	0.298479		1076.14	0.536438		1076.14	0.572232		1076.14	0.587359		1076.14	0.065639		1076.14	0.059137		1076.14	0.050038		1076.14	0.072229		1076.14	0.084266		1076.14	0.107983
1172.14	0.056824			1970.78	0.125518		1074.21	0.312682		1074.21	0.277729		1074.21	0.297859		1074.21	0.526528		1074.21	0.572509		1074.21	0.588795		1074.21	0.066115		1074.21	0.060834		1074.21	0.049567		1074.21	0.072652		1074.21	0.085398		1074.21	0.106936
1170.28	0.056693			1969.45	0.125518		1072.28	0.308921		1072.28	0.283047		1072.28	0.301344		1072.28	0.517125		1072.28	0.572065		1072.28	0.590613		1072.28	0.066367		1072.28	0.062558		1072.28	0.049262		1072.28	0.073118		1072.28	0.086791		1072.28	0.105871
1168.41	0.056476			1968.12	0.126098		1070.35	0.30375		1070.35	0.290108		1070.35	0.306897		1070.35	0.508575		1070.35	0.571377		1070.35	0.591104		1070.35	0.066158		1070.35	0.063902		1070.35	0.049226		1070.35	0.073126		1070.35	0.0884		1070.35	0.104745
1166.55	0.056274			1966.8	0.126098		1068.42	0.298422		1068.42	0.297751		1068.42	0.311305		1068.42	0.500413		1068.42	0.571667		1068.42	0.590249		1068.42	0.065942		1068.42	0.064709		1068.42	0.049509		1068.42	0.072592		1068.42	0.09013		1068.42	0.103587
1164.69	0.056144			1965.47	0.126098		1066.5	0.293671		1066.5	0.304281		1066.5	0.311305		1066.5	0.492101		1066.5	0.57334		1066.5	0.589083		1066.5	0.06583		1066.5	0.064973		1066.5	0.050002		1066.5	0.071866		1066.5	0.091674		1066.5	0.102559
1162.82	0.056068			1964.14	0.126098		1064.57	0.290048		1064.57	0.309113		1064.57	0.305783		1064.57	0.483594		1064.57	0.576696		1064.57	0.587546		1064.57	0.065464		1064.57	0.064643		1064.57	0.050604		1064.57	0.071083		1064.57	0.092835		1064.57	0.10175
1160.96	0.055994			1962.81	0.126098		1062.64	0.287324		1062.64	0.31283		1062.64	0.297322		1062.64	0.474342		1062.64	0.580224		1062.64	0.584232		1062.64	0.064945		1062.64	0.064023		1062.64	0.051246		1062.64	0.070089		1062.64	0.093641		1062.64	0.101019
1159.1	0.05589			1961.48	0.126098		1060.71	0.284607		1060.71	0.315846		1060.71	0.290977		1060.71	0.464105		1060.71	0.581137		1060.71	0.579885		1060.71	0.064796		1060.71	0.063585		1060.71	0.051663		1060.71	0.069067		1060.71	0.094405		1060.71	0.100336
1157.23	0.055731			1960.15	0.126098		1058.78	0.281332		1058.78	0.31806		1058.78	0.290225		1058.78	0.454285		1058.78	0.578684		1058.78	0.576963		1058.78	0.064938		1058.78	0.063238		1058.78	0.051686		1058.78	0.068329		1058.78	0.095465		1058.78	0.099654
1155.37	0.055513			1958.82	0.126098		1056.85	0.277265		1056.85	0.319541		1056.85	0.294127		1056.85	0.447634		1056.85	0.573996		1056.85	0.576764		1056.85	0.064759		1056.85	0.062781		1056.85	0.051404		1056.85	0.067818		1056.85	0.096774		1056.85	0.09885
1153.51	0.055239			1957.5	0.126098		1054.92	0.272922		1054.92	0.32053		1054.92	0.298544		1054.92	0.446179		1054.92	0.569467		1054.92	0.577916		1054.92	0.064209		1054.92	0.062224		1054.92	0.051009		1054.92	0.067526		1054.92	0.098018		1054.92	0.098022
1151.64	0.054905			1956.17	0.127261		1053	0.269704		1053	0.320782		1053	0.299546		1053	0.449535		1053	0.56799		1053	0.577713		1053	0.06377		1053	0.061511		1053	0.050839		1053	0.067502		1053	0.098899		1053	0.097524
1149.78	0.054512			1954.84	0.127261		1051.07	0.268456		1051.07	0.320072		1051.07	0.2972		1051.07	0.456183		1051.07	0.570336		1051.07	0.575816		1051.07	0.063584		1051.07	0.06068		1051.07	0.051041		1051.07	0.067601		1051.07	0.099333		1051.07	0.097728
1147.92	0.054098			1953.51	0.127261		1049.14	0.268551		1049.14	0.318433		1049.14	0.294894		1049.14	0.464592		1049.14	0.573847		1049.14	0.573401		1049.14	0.063415		1049.14	0.059639		1049.14	0.051417		1049.14	0.0679		1049.14	0.099525		1049.14	0.098618
1146.05	0.053705			1952.18	0.127261		1047.21	0.26924		1047.21	0.315619		1047.21	0.294618		1047.21	0.473741		1047.21	0.574498		1047.21	0.571692		1047.21	0.063394		1047.21	0.0583		1047.21	0.051828		1047.21	0.068673		1047.21	0.099967		1047.21	0.099993
1144.19	0.05338			1950.85	0.127844		1045.28	0.27027		1045.28	0.311654		1045.28	0.295478		1045.28	0.483014		1045.28	0.569325		1045.28	0.570943		1045.28	0.063626		1045.28	0.056964		1045.28	0.052235		1045.28	0.069658		1045.28	0.100698		1045.28	0.101334
1142.33	0.053159			1949.53	0.127844		1043.35	0.271064		1043.35	0.30735		1043.35	0.295987		1043.35	0.492201		1043.35	0.559167		1043.35	0.570474		1043.35	0.06374		1043.35	0.055799		1043.35	0.052535		1043.35	0.070413		1043.35	0.101187		1043.35	0.102014
1140.46	0.053057			1948.2	0.127844		1041.42	0.271125		1041.42	0.303254		1041.42	0.295656		1041.42	0.500662		1041.42	0.547888		1041.42	0.570192		1041.42	0.063675		1041.42	0.054688		1041.42	0.052587		1041.42	0.070971		1041.42	0.101105		1041.42	0.101963
1138.6	0.053096			1946.87	0.128427		1039.5	0.270701		1039.5	0.29949		1039.5	0.295435		1039.5	0.507174		1039.5	0.537918		1039.5	0.570787		1039.5	0.063705		1039.5	0.053707		1039.5	0.052485		1039.5	0.071452		1039.5	0.100607		1039.5	0.101295
1136.73	0.053298			1945.54	0.128427		1037.57	0.270292		1037.57	0.296024		1037.57	0.296934		1037.57	0.510844		1037.57	0.52921		1037.57	0.572566		1037.57	0.063937		1037.57	0.052861		1037.57	0.052488		1037.57	0.07196		1037.57	0.100173		1037.57	0.099797
1134.87	0.053632			1944.21	0.127844		1035.64	0.270289		1035.64	0.292293		1035.64	0.299935		1035.64	0.51108		1035.64	0.521428		1035.64	0.573502		1035.64	0.064235		1035.64	0.052106		1035.64	0.052678		1035.64	0.072502		1035.64	0.100009		1035.64	0.097138
1133.01	0.05406			1942.88	0.127844		1033.71	0.271475		1033.71	0.288543		1033.71	0.302314		1033.71	0.508636		1033.71	0.515893		1033.71	0.571614		1033.71	0.0645		1033.71	0.05166		1033.71	0.05309		1033.71	0.072816		1033.71	0.099802		1033.71	0.093736
1131.14	0.054566			1941.56	0.127261		1031.78	0.274051		1031.78	0.285987		1031.78	0.302352		1031.78	0.504678		1031.78	0.51355		1031.78	0.567463		1031.78	0.064857		1031.78	0.051512		1031.78	0.053584		1031.78	0.072919		1031.78	0.099212		1031.78	0.090761
1129.28	0.055131			1940.23	0.127261		1029.85	0.276331		1029.85	0.284932		1029.85	0.300063		1029.85	0.500126		1029.85	0.512718		1029.85	0.563291		1029.85	0.06527		1029.85	0.051543		1029.85	0.053716		1029.85	0.073189		1029.85	0.098495		1029.85	0.089045
1127.42	0.055698			1938.9	0.127261		1027.92	0.276885		1027.92	0.28467		1027.92	0.296983		1027.92	0.495925		1027.92	0.510803		1027.92	0.560714		1027.92	0.065627		1027.92	0.051672		1027.92	0.05334		1027.92	0.073525		1027.92	0.098122		1027.92	0.088321
1125.55	0.056281			1937.57	0.127261		1026	0.276348		1026	0.284745		1026	0.294692		1026	0.491786		1026	0.507431		1026	0.559946		1026	0.066073		1026	0.051589		1026	0.052828		1026	0.07359		1026	0.097982		1026	0.087963
1123.69	0.056924			1936.24	0.126098		1024.07	0.275616		1024.07	0.285249		1024.07	0.293641		1024.07	0.486481		1024.07	0.504049		1024.07	0.560898		1024.07	0.066583		1024.07	0.051353		1024.07	0.052591		1024.07	0.073518		1024.07	0.097521		1024.07	0.087924
1121.83	0.057608			1934.91	0.126098		1022.14	0.274337		1022.14	0.286018		1022.14	0.292427		1022.14	0.479615		1022.14	0.501026		1022.14	0.562949		1022.14	0.066892		1022.14	0.051368		1022.14	0.052528		1022.14	0.073416		1022.14	0.096303		1022.14	0.088261
1119.96	0.05829			1933.58	0.127261		1020.21	0.272222		1020.21	0.286429		1020.21	0.289095		1020.21	0.473041		1020.21	0.498384		1020.21	0.566076		1020.21	0.067015		1020.21	0.05161		1020.21	0.052275		1020.21	0.072987		1020.21	0.094488		1020.21	0.08894
1118.1	0.058836			1932.26	0.127261		1018.28	0.269685		1018.28	0.28605		1018.28	0.284182		1018.28	0.469081		1018.28	0.496342		1018.28	0.570619		1018.28	0.067089		1018.28	0.051785		1018.28	0.051941		1018.28	0.072085		1018.28	0.09272		1018.28	0.090038
1116.24	0.059131			1930.93	0.127844		1016.35	0.266459		1016.35	0.285104		1016.35	0.280069		1016.35	0.468265		1016.35	0.494655		1016.35	0.576341		1016.35	0.067096		1016.35	0.051885		1016.35	0.051721		1016.35	0.071042		1016.35	0.09145		1016.35	0.09148
1114.37	0.059306			1929.6	0.129596		1014.42	0.262241		1014.42	0.284385		1014.42	0.278005		1014.42	0.46874		1014.42	0.493109		1014.42	0.58284		1014.42	0.067137		1014.42	0.05207		1014.42	0.051494		1014.42	0.070222		1014.42	0.090384		1014.42	0.092696
1112.51	0.059479			1928.27	0.129596		1012.5	0.257638		1012.5	0.284685		1012.5	0.277474		1012.5	0.468359		1012.5	0.492022		1012.5	0.589439		1012.5	0.067318		1012.5	0.052369		1012.5	0.051464		1012.5	0.069537		1012.5	0.089062		1012.5	0.093198
1110.65	0.05969			1926.94	0.130182		1010.57	0.252931		1010.57	0.286281		1010.57	0.277712		1010.57	0.467653		1010.57	0.491932		1010.57	0.594633		1010.57	0.06748		1010.57	0.052667		1010.57	0.051922		1010.57	0.068512		1010.57	0.087606		1010.57	0.093454
1108.78	0.059938			1925.61	0.130182		1008.64	0.248053		1008.64	0.28886		1008.64	0.278971		1008.64	0.467482		1008.64	0.492746		1008.64	0.596626		1008.64	0.067492		1008.64	0.052847		1008.64	0.052592		1008.64	0.067097		1008.64	0.086457		1008.64	0.09408
1106.92	0.060204			1924.29	0.130182		1006.71	0.243427		1006.71	0.291481		1006.71	0.281248		1006.71	0.466838		1006.71	0.493859		1006.71	0.595298		1006.71	0.067526		1006.71	0.052822		1006.71	0.053141		1006.71	0.065782		1006.71	0.085716		1006.71	0.09491
[truncated: 1,298 more rows]
